# Supplementary material for: Genetic Mapping of Genotype-by-Ploidy Effects in Arabidopsis thaliana
Source: Genes (Basel). 2023 May 26;14(6):1161. doi: 10.3390/genes14061161 (PMC10298593; doi:10.3390/genes14061161)
Supplement: Supplementary file 1 [file genes-14-01161-s001.zip]

Archive with 2 entries (2 files):
- Supplemental data.xlsx
- Supplemental figures.pdf
