# Supplementary material for: Genetic Mapping of Genotype-by-Ploidy Effects in Arabidopsis thaliana
Source: Genes (Basel). 2023 May 26;14(6):1161. doi: 10.3390/genes14061161 (PMC10298593; doi:10.3390/genes14061161)
Supplement: Supplementary file 1 [file genes-14-01161-s001.zip › Supplemental data.xlsx]

## Sheet: Supplemental Table S1
	Supplemental Table S1: Quantification of life-history traits in haploid and doubled haploid recombinant lines. MSL, Main Stem Length; TB, Total branching; BFS, Branching From Stem; BFR, Branching From Rosette; SA, Seed Area; FTv, Flowering Time after vernalisation; FTnv, Flowering Time without vernalisation. Traits in haploids are measured on a single plant, while trait values of doubled haploids…
		Haploids					Doubled haploids
	Line ID	MSL (cm)	TB (#)	BFS (#)	BFR (#)	SA (mm2)	FTv (days)	FTnv (days)	MSL (cm)	TB (#)	BFS (#)	BFR (#)	SA (mm2)
	DH001	62	9	6	3	0.087494	17	99	36	9	9	1	0.073672
	DH004	67	27	16	11	0.072692	16	94	48	12	12	0	0.0799288
	DH007	61	19	13	6	0.081839	17		38	12	10	2	0.0930117
	DH009	66	17	11	6	0.094535	15	102	49	11	11	0	0.0871796
	DH010	51	23	14	9	0.086238	16	79	45	10	10	0	0.085454
	DH011	61	20	10	10	0.095692	13	65	47	10	10	0	0.0883556
	DH012	65	6	6	0	0.093893	16	84	49	9	9	0	0.088077
	DH013	73	20	15	5	0.09422	15	94	50	11	11	0	0.0918254
	DH016	48	15	8	7	0.086095	17	93	49	10	9	1	0.0831513
	DH017	55	24	13	11	0.081635	14	88	48	12	11	1	0.079001
	DH018	60	15	11	4	0.085491	15	101			11		0.075931
	DH019	63	27	11	16	0.089188	17	99	47	10	10	0	0.0827323
	DH020	77	22	11	11	0.089456	14	98	55	11	10	1	0.109766
	DH021	66	15	10	5	0.084581	15	93	43	10	10	0	0.0869689
	DH022	64	13	9	4	0.088844	13	69	50	9	9	0	0.0922474
	DH023	52	17	12	5	0.078238	17	85	47	10	10	0	0.0835734
	DH024					0.098032	15		46	12	12	0	0.0859423
	DH025					0.093077	15	90	32	11	10	0	0.0851704
	DH029	71	19	12	7	0.095289	16	97	43	10	10	0	0.0886853
	DH030	68	14	10	4		17	107	44	9	9	0	0.0878329
	DH032	63	19	8	11	0.09702	13	88	43	11	11	1
	DH033	68	14	9	5	0.08827	18	97	39	10	10	0	0.0997651
	DH034	66	17	11	6	0.090901	15	88	52	11	12	0	0.0887057
	DH035	60	21	10	11	0.083036	18		49	11	10	1	0.0873879
	DH036	66	28	13	15		15	85	46	12	10	1	0.076916
	DH037	91	15	9	6	0.09532	14	74	51	10	10	0	0.0829474
	DH038	68	14	10	4	0.080814	15	83	48	12	10	1	0.0808041
	DH039	69	17	12	5	0.095097	17	93	46	11	11	0	0.087127
	DH040	58	18	8	10	0.09669	16	80	41	10	9	1	0.0925147
	DH041	71	13	12	1	0.09116	15	80	54	9	9	0	0.0876496
	DH042	57	15	10	5	0.074551	17	77	50	10	10	0	0.0786236
	DH043	59	27	10	17		15	90	40	11	11	0	0.0911258
	DH044	76	14	10	4	0.104269	12	66	47	9	9	0	0.0909445
	DH045	79	1	1	0	0.104554	16	95	46	10	9	1	0.102002
	DH046	80	4	4	0	0.097462	15	89	50	11	10	0	0.0909504
	DH047	69	19	10	9	0.090462	17	101	49	12	12	0	0.0881994
	DH049	63	18	11	7	0.090098	15	63	47	11	11	0	0.0843759
	DH050					0.077918	16	87	47	12	11	1	0.076731
	DH051	95	3	2	1	0.095861	15	93	43	10	10	1	0.0866669
	DH052	73	13	10	3	0.084393	17	106	48	9	9	0	0.0844058
	DH053	65	14	11	3	0.078755	15	81	44	10	9	0	0.0844526
	DH054	62	27	12	15	0.087209	16	70	40	12	11	0	0.0886054
	DH055	70	16	10	6	0.099078	14	68	42	9	9	1	0.0886946
	DH057	68	15	8	7	0.090855	19	100	41	9	9	0	0.105219
	DH059	66	18	10	8	0.082751	17	77	45	9	9	0	0.0792014
	DH060	74	20	11	9	0.085732	15	75	48	10	10	0	0.0777555
	DH061	65	12	10	2	0.086192	18	101	49	10	9	1
	DH062	73	11	8	3	0.086175	16	95			9		0.0832681
	DH063	65	18	8	10	0.092639	18	112	56	9	8	1	0.091072
	DH064	68	29	12	17	0.07805	15	79	49	10	9	1	0.0723622
	DH065	85	7	3	4	0.101787	15	83	43	10	10	0	0.0926176
	DH066	54	30	13	17	0.082189	15	120	52	11	11	0	0.0719686
	DH068	61	11	7	4	0.091924	17	70	44	9	9	0	0.0951271
	DH069	65	20	13	7	0.084901	18	78	46	12	12	0	0.0715587
	DH070	58	18	13	5	0.076146	15	79	44	11	12	0	0.0852239
	DH071	64	18	11	7	0.078783	16	71	45	9	9	0	0.0868011
	DH073	52	16	9	7	0.078003	16	80	45	10	8	2	0.0843203
	DH074	61	22	14	8	0.084228	17	87	42	11	12	0	0.0856382
	DH076	54	12	10	2	0.095087	14	83	47	10	10	0	0.0923971
	DH077	53	27	13	14	0.076603	16	85	39	13	12	1	0.084385
	DH078	63	17	11	6	0.100227	16	96	44	11	10	1	0.0920236
	DH079	68	16	12	4	0.080381	15	85	50	10	9	1	0.0837699
	DH080	64	17	13	4	0.087243	15	85	49	10	9	0	0.0807296
	DH081	61	18	10	8	0.079748	16	100	43	12	10	2	0.0824615
	DH082	66	6	5	1	0.080531	18	81	45	10	10	0
	DH083	86	15	12	3	0.084023	14	87	48	12	11	0
	DH084	97	8	7	1	0.094428	14	73	54	11	10	0	0.0729638
	DH085	58	13	9	4	0.095881	17	102	50	10	10	0	0.0930769
	DH086	65	20	11	9	0.092033	17	77	41	9	9	1	0.0627531
	DH087	73	20	12	8	0.088928	14	95	48	9	9	1	0.0915039
	DH088	62	16	10	6	0.099019	14		43	12	12	0
	DH089	81	18	9	9	0.083765	14	101	60	11	10	1	0.0766467
	DH090	92	5	5	0	0.085849	15	88	50	11	11	0	0.0822797
	DH091	67	14	11	3	0.084435	17	74	47	9	8	0	0.0859863
	DH092	61	27	12	15	0.071418	16	99	46	13	11	1	0.0798941
	DH093	70	26	11	15	0.092711	14	78	48	9	9	0	0.0937625
	DH094	72	21	12	9	0.087594	17	78	48	8	8	0	0.0914026
	DH095	56	27	12	15	0.086316	15	85	40	14	12	2	0.0816464
	DH096	68	15	11	4	0.091572	16	96	51	12	12	0	0.0722899
	DH097	65	19	12	7	0.085873	18	112	48	13	12	1	0.082171
	DH098	57	20	13	7	0.0844	15	88	44	10	10	0	0.0852929
	DH099	57	15	8	7	0.089774	17	102	41	11	11	0	0.0788699
	DH100	79	21	14	7	0.082145	16	93	49	11	10	0	0.0816427
	DH101	60	26	13	13	0.085723	16	72	42	13	10	3	0.0824796
	DH102	58	15	10	5	0.088017	15	77	42	9	10	0	0.0854924
	DH117	86	18	14	4	0.072618	15		54	11	11	0	0.0886012
	DH118	54	25	10	15	0.090085	13	77	40	10	10	0	0.087988
	DH119	66	13	8	5	0.091462	15	71	49	10	9	0	0.0871397
	DH120	81	12	12	0	0.075735	17		61	11	10	0	0.0797218
	DH121	64	28	10	18	0.083692	15	79	43	10	10	0	0.0865288
	DH123	57	26	10	16	0.071235	18	92	47	12	11	1	0.0807851
	DH124	72	16	10	6	0.098707	15	104	50	10	10	1	0.0971833
	DH125	67	16	10	6	0.085829	17	86	45	10	9	1	0.0805981
	DH126	61	17	8	9	0.096019	16	91	45	10	9	0	0.0895534
	DH127	67	11	9	2	0.085527	17	103	44	10	9	0	0.0687879
	DH128	57	12	9	3	0.083479	17	112	45	11	10	0	0.0894415
	DH129	68	17	11	6	0.094478	15	101	52	12	11	1	0.0909776
	DH130	53	21	8	13	0.095503	15	102	49	9	9	1	0.092455
	DH131	69	21	10	11		15	95	48	14	12	2	0.08563
	DH132	66	14	11	3	0.091692	14	97	51	12	11	0	0.0775193
	DH133	67	11	8	3		18	107	40	11	10	1	0.0817922
	DH134	54	18	10	8	0.081999	16	93	43	11	11	0	0.0887704
	DH135	71	14	9	5	0.085826	14	75	48	10	9	0	0.0841173
	DH136	74	22	11	11	0.072743	15	92	56	13	11	2	0.0830276
	DH137	72	20	11	9	0.08397	16	97	48	12	12	0	0.0658973
	DH138	53	17	10	7	0.086855	15	79	52	9	9	0	0.0809802
	DH139	67	14	10	4	0.081691	18	81	46	11	10	1	0.0816142
	DH140	68	22	13	9	0.080187	16	76	48	8	8	0	0.0821452
	DH141	64	19	13	6	0.083955	18	95	44	10	10	0	0.0798655
	DH143	70	15	11	4	0.102399	15	83	43	11	11	0	0.0888616
	DH144	54	14	10	4	0.090227	18	99	54	11	11	0	0.0921255
	DH145	56	14	10	4	0.089045	15	80	44	10	10	0	0.0883194
	DH146	92	11	9	2	0.098324	16	89	56	12	11	0	0.0912719
	DH147	73	20	12	8	0.084256	14	74	51	12	12	1	0.087304
	DH148	74	11	9	2		17	88	48	11	11	0	0.0802583
	DH149	72	17	8	9	0.082013	15	84	46	7	7	1	0.0844474
	DH151	66	26	9	17	0.069837	16	80	48	11	10	1	0.0783476
	DH152	72	18	11	7	0.076528	14	89	56	12	12	0	0.0886178
	DH153	78	8	7	1	0.099746	15	78	44	10	9	0	0.0893234
	DH154	60	19	10	9	0.090068	19	110	43	11	10	0	0.0809576
	DH155	60	28	10	18	0.093136	15	79	45	12	10	1	0.08076
	DH156	63	17	10	7	0.079408	17	86	51	10	10	0	0.0973643
	DH157	50	19	14	5		17	73	44	10	11	0	0.086734
	DH159	66	12	7	5	0.080231	16	92	49	9	9	0	0.0894704
	DH160	59	32	9	23	0.080065	15	77	44	13	10	2	0.0858953
	DH161	66	19	12	7	0.090565	17	112	42	12	12	0	0.0892383
	DH162	53	18	9	9	0.084885	19	72	37	9	7	2	0.0852136
	DH163	64	17	9	8	0.088038	15	80	44	12	11	1	0.0780988
	DH164	64	14	11	3	0.091546	17		39	11	11	0	0.0856438
	DH165	65	17	7	10		16	67	52	10	9	1	0.0861633
	DH166	56	23	13	10	0.098391	13	83	48	10	11	0	0.094606
	DH167	72	21	9	12	0.093997	15	70	54	10	10	1	0.0906943
	DH168	57	13	9	4	0.081184	18	91	52	12	11	0	0.0812749
	DH169	60	18	14	4	0.100775	16	82	51	10	10	0	0.0853345
	DH170	56	20	13	7	0.091059	17	108	41	10	9	1	0.0862581
	DH171	71	16	10	6	0.095916	19	112	39	11	9	1	0.0958871
	DH172	62	23	11	12		16	86	54	9	9	0	0.0878834
	DH173	60	17	9	8	0.083978	18	76	45	11	9	1	0.0794784
	DH174	60	21	11	10	0.08971	17		48	10	10	0	0.0839371
	DH175	66	19	9	10	0.090255	15	77	53	8	9	0	0.0926875
	DH176	50	19	13	6		18	92	47	13	12	1	0.0798035
	DH178	64	20	13	7	0.079486	17	120	51	11	10	0	0.0746535
	DH179	63	25	10	15	0.089073	13	99	50	10	10	0	0.0920427
	DH181	61	18	9	9		18	84	44	9	8	0	0.0793715
	DH182	51	20	6	14	0.076961	17	74	44	9	9	0	0.0730874
	DH183	66	11	9	2	0.089199	18	98	50	10	10	0
	DH184	63	26	11	15	0.094607	13	91	50	11	10	0	0.0835978
	DH185	70	20	10	10	0.093045	14	97	50	11	11	0	0.0946008
	DH186	72	16	11	5	0.089065	17	82	51	11	10	2	0.0819927
	DH187	73	17	11	6	0.086534	15	76	45	9	10	0	0.0906524
	DH188	62	13	8	5	0.091227	16	72	50	11	10	0	0.0857345
	DH189	52	27	11	16	0.089612	15	83	46	11	10	1	0.0820861
	DH190	81	7	7	0	0.090588	16	95	43	11	11	0	0.0936992
	DH191	81	4	4	0	0.107201	14	76	39	11	10	0	0.0987873
	DH192	64	18	10	8	0.084014	17	86	47	11	10	1	0.0737615
	DH193	68	12	10	2	0.097638	14	96	43	10	11	0	0.0923221
	DH194	57	20	9	11	0.085008	18	95	41	11	9	2	0.0970947
	DH195	60	17	12	5	0.090076	16	107	40	12	10	1
	DH196	57	15	9	6	0.101456	18	97	41	11	11	0	0.070749
	DH197	70	18	10	8	0.089344	14	76	45	10	9	0	0.0856452
	DH198	62	26	11	15	0.085964	16	94	50	10	10	0	0.0851491
	DH199	72	26	14	12	0.086043	14	86	54	11	11	0	0.0821982
	DH200	71	6	5	1		19	85	50	9	9	0	0.079189
	DH202	55					15	84	42	11	11	0	0.0823273
	DH203	56	25	10	15	0.087677	16	91	51	12	11	0	0.0736447
	DH204	65	15	10	5	0.091174	17	94	40	12	10	0	0.0816102
	DH205	51	16	11	5	0.083947	19	94	33	10	9	1	0.0831647
	DH206	57				0.078876	19	101	39	12	11	1	0.079963
	DH208	47					18	106	43	10	9	1	0.0849342
	DH209	56	20	10	10	0.075096	22	123	43	10	10	0	0.0878581
	DH210	36	15	7	8	0.08353	16	84	42	11	11	0	0.080665

## Sheet: Supplemental Table S2
	Supplemental Table S2: Genotype data of doubled haploids and their parents. Genotyping was performed using a GoldenGate Assay from Illumina, using 384 SNP markers. Of those, 142 markers were polymorphic for the two parental lines. Of these 142, only 114 markers showed nonredundant recombination patterns. Nine additional KASP markers were included to a total of 123 markers From 210 selected diploi…
		Marker
	Line ID	M001	M002	M004	M006	M007	M009	M012	M013	M014	M015	M016	M018	M019	M021	M022	M023	M024	M025	M026	M027	M028	M030	M031	M032	M033	M034	M035	M036	M037	M038	M039	M040	M042	M043	M044	M045	M046	M047	M048	M050	M051	M053	M055	M056	M057	M058	M059	M060
	T540	a	a	a	a	a	a	a	a	a	a	a	a	a	a	a	a	a	a	a	a	a	a	a	a	a	a	a	a	a	a	a	a	a	a	a	a	a	a	a	a	a	a	a	a	a	a	a	a
	Ge-0	b	b	b	b	b	b	b	b	b	b	b	b	b	b	b	b	b	b	b	b	b	b	b	b	b	b	b	b	b	b	b	b	b	b	b	b	b	b	b	b	b	b	b	b	b	b	b	b
	DH001	a	a	a	a	a	a	a	a	a	a	a	a	a	a	a	b	b	b	b	b	b	b	b	b	b	b	b	b	b	b	b	b	b	b	b	b	b	b	b	b	a	a	a	a	a	a	a	a
	DH004	b	b	b	-	b	a	a	a	a	a	a	a	a	-	a	a	a	a	a	a	a	b	b	-	b	-	b	b	b	b	b	b	b	b	b	b	b	b	b	b	b	b	b	b	b	b	b	b
	DH007	a	a	a	a	a	a	a	a	a	a	a	a	a	a	a	a	a	a	a	b	b	b	b	b	b	b	b	b	b	b	b	b	b	b	b	b	b	b	b	b	b	b	b	b	b	b	b	b
	DH009	b	b	b	b	b	a	a	a	a	a	a	a	a	a	a	a	a	a	a	a	a	b	b	b	b	b	b	b	b	b	b	b	b	b	b	b	b	b	b	b	b	b	b	b	b	b	b	b
	DH010	b	b	b	b	b	b	b	b	b	b	b	b	b	b	b	b	b	b	b	b	b	b	b	b	b	b	b	b	b	b	b	b	b	b	b	b	b	b	b	b	b	b	b	b	b	b	b	b
	DH011	a	a	a	a	a	a	a	a	a	a	a	a	a	b	b	b	b	b	b	b	-	b	b	b	b	b	b	b	b	a	a	a	-	a	a	a	-	a	a	a	a	a	a	a	a	a	a	a
	DH012	a	a	a	a	a	a	a	a	a	a	a	a	a	a	a	a	a	a	a	a	a	a	a	a	a	a	a	a	a	b	b	b	b	b	b	-	b	b	b	a	a	a	a	a	a	a	a	a
	DH013	b	b	b	-	a	a	a	a	a	a	a	a	a	a	a	a	a	a	a	a	a	b	b	b	b	b	b	b	b	a	a	a	-	-	-	a	b	b	b	b	b	b	b	b	b	b	b	b
	DH016	a	a	a	a	a	a	a	a	a	a	b	b	b	b	b	b	b	b	b	b	b	a	a	a	a	a	a	a	a	b	b	b	b	b	b	b	b	b	b	b	b	b	b	b	b	b	b	a
	DH017	a	a	a	a	a	a	a	a	a	a	a	a	a	a	a	a	a	a	a	b	b	b	b	b	b	b	b	b	b	b	b	b	b	b	b	b	b	b	b	a	a	a	a	a	a	a	b	b
	DH018	a	-	a	a	a	a	a	a	a	a	a	b	b	b	b	b	-	b	b	b	b	b	b	b	b	b	b	b	b	b	b	b	b	b	b	b	b	b	b	b	b	b	b	b	b	b	b	b
	DH019	a	a	a	a	a	a	a	a	a	a	a	a	a	a	a	a	a	a	a	a	a	b	b	b	b	b	b	b	b	b	b	b	b	b	b	b	b	b	b	b	b	b	b	b	b	b	b	b
	DH020	a	a	b	b	b	b	b	b	b	b	b	b	b	-	b	-	b	a	a	-	a	b	b	b	b	b	b	b	b	b	b	b	b	b	-	b	-	b	b	b	b	b	b	b	a	a	a	a
	DH021	b	b	a	a	a	a	a	a	a	a	a	a	a	b	b	b	b	b	b	b	b	a	a	a	a	a	a	a	a	b	b	b	b	b	b	b	b	a	a	a	a	a	a	a	a	a	b	b
	DH022	b	b	b	b	b	b	b	b	b	b	b	b	b	b	b	b	b	b	b	b	b	b	b	b	b	b	b	b	b	b	b	b	b	b	b	b	b	b	b	b	b	b	b	b	b	b	b	b
	DH023	b	b	b	b	b	b	b	b	b	b	b	b	b	b	b	b	b	b	b	b	b	b	b	b	b	b	b	b	b	a	a	b	b	b	b	b	b	b	b	b	b	b	b	b	b	b	b	b
	DH024	a	a	a	a	a	a	a	a	a	a	a	a	a	a	a	a	a	a	a	a	a	a	a	a	a	a	a	b	b	a	a	a	a	a	a	a	a	a	a	a	a	a	a	a	a	a	a	a
	DH025	b	a	a	a	a	a	a	a	a	a	a	a	a	a	a	b	b	b	b	b	b	b	b	b	b	b	b	b	b	b	b	b	b	b	b	b	b	b	b	b	b	b	b	b	b	b	b	b
	DH029	b	b	a	a	a	a	a	a	a	a	a	a	a	a	a	a	a	a	a	b	b	b	b	-	b	b	b	b	b	a	a	a	a	a	a	a	a	a	a	b	b	b	b	b	b	b	b	b
	DH030	a	a	a	a	a	a	a	a	a	a	a	a	a	b	b	b	b	b	b	b	b	a	a	a	a	a	a	a	a	b	b	b	b	b	b	b	b	b	b	b	b	b	b	b	b	b	b	b
	DH032	b	b	a	a	a	a	a	a	a	a	a	a	a	a	a	a	a	a	a	a	a	a	a	a	a	a	a	a	a	a	a	a	a	a	a	a	a	a	a	a	a	a	a	a	a	a	a	a
	DH033	a	a	a	-	a	a	a	a	a	a	a	b	b	-	b	b	b	b	b	b	b	b	b	b	a	a	a	a	a	b	b	b	b	b	-	b	-	b	b	b	b	b	b	b	b	b	b	-
	DH034	b	b	b	b	b	b	b	b	b	b	b	b	b	b	b	a	a	a	a	a	a	b	b	b	b	b	b	b	b	a	a	a	a	a	a	a	a	a	a	b	b	b	b	b	b	b	b	b
	DH035	a	a	a	a	a	a	a	a	a	a	a	a	a	a	a	a	a	a	a	a	a	a	a	a	a	a	a	a	a	a	a	a	a	a	a	a	a	a	a	a	a	a	a	a	a	a	a	a
	DH036	a	a	a	a	a	a	a	a	a	a	a	a	a	b	b	b	b	b	b	b	b	a	a	a	a	a	a	a	a	b	b	b	b	b	b	b	b	b	b	b	b	b	b	b	b	b	b	b
	DH037	a	a	a	a	a	a	a	a	a	a	a	a	a	a	a	b	b	b	b	a	a	a	a	a	a	a	a	a	a	b	b	b	b	b	b	b	b	b	b	a	a	a	a	a	b	b	b	b
	DH038	b	b	b	b	b	b	b	b	b	b	a	a	a	a	a	a	a	a	a	a	a	b	b	b	b	b	b	b	b	b	b	b	b	b	b	b	b	b	a	a	a	a	a	a	a	a	b	b
	DH039	a	a	a	a	a	a	a	a	a	a	a	a	a	a	a	b	b	b	b	b	b	b	b	b	b	a	a	a	a	a	a	a	a	a	a	b	b	b	b	b	b	b	b	b	b	b	b	b
	DH040	a	a	a	a	a	a	a	a	a	a	a	a	a	a	a	a	a	a	a	a	a	a	a	a	a	a	a	a	a	b	b	b	b	b	b	b	b	b	b	b	b	b	b	b	b	a	a	a
	DH041	a	b	b	b	b	b	b	b	b	b	b	b	b	b	b	b	b	b	b	b	b	b	b	b	b	b	b	b	b	b	b	b	b	b	b	b	b	b	a	a	a	a	a	a	a	a	a	a
	DH042	a	a	b	b	b	b	b	b	b	b	b	b	b	b	b	b	b	b	b	b	b	b	b	b	b	b	b	b	b	b	a	a	a	a	a	a	a	a	a	a	a	a	a	a	b	b	b	b
	DH043	b	b	b	b	b	b	b	b	b	a	a	a	a	a	a	a	a	a	a	a	a	a	a	a	a	a	a	a	a	a	a	a	a	a	a	a	a	b	b	b	b	a	a	a	a	a	a	a
	DH044	b	b	b	b	b	b	b	b	b	b	b	b	b	b	b	b	b	b	b	b	b	b	b	b	b	b	b	b	b	b	b	b	b	b	b	b	b	b	b	b	a	a	a	a	a	a	a	a
	DH045	a	a	b	b	b	b	b	b	b	b	b	b	b	a	a	a	a	a	a	a	a	b	b	b	b	b	b	b	b	b	b	b	b	b	b	b	b	b	b	a	a	a	a	a	a	a	a	a
	DH046	a	a	a	a	a	a	a	a	a	a	a	a	a	a	a	a	a	b	b	b	b	b	b	b	b	b	b	b	b	a	a	a	a	a	a	a	a	a	a	a	a	a	a	a	a	a	a	a
	DH047	b	b	a	a	a	a	a	a	a	a	a	a	a	a	a	a	a	a	a	a	a	a	a	a	a	a	a	b	b	b	b	b	b	b	b	b	b	b	b	b	b	b	b	b	b	b	b	b
	DH049	b	b	b	b	b	b	b	b	b	b	b	a	a	a	a	a	a	a	a	a	a	b	b	b	b	b	b	b	b	b	b	b	b	b	b	b	b	b	b	b	b	b	b	b	b	b	b	b
	DH050	a	a	a	a	a	a	a	a	a	a	a	a	a	a	a	a	a	a	a	a	a	a	a	a	b	b	b	b	b	a	a	a	a	a	a	a	a	a	a	a	a	a	a	a	a	a	a	a
	DH051	b	b	a	a	a	a	a	a	a	a	a	a	a	a	a	a	a	b	b	b	b	a	a	a	a	a	a	a	a	a	a	a	a	a	a	a	a	a	a	a	a	a	a	a	a	a	a	a
	DH052	b	b	a	a	a	a	a	a	a	a	a	a	a	a	a	a	a	a	a	b	b	b	b	b	b	b	b	b	b	b	b	b	b	b	b	b	b	b	b	b	b	b	b	b	b	b	b	b
	DH053	b	b	b	b	-	b	b	b	b	b	b	b	b	b	b	b	b	b	b	b	b	b	b	b	b	b	b	b	b	a	a	a	a	a	a	a	a	b	b	b	b	b	b	b	b	b	b	b
	DH054	b	b	a	a	a	a	a	a	a	a	a	a	a	a	-	a	a	a	a	a	a	a	a	a	a	a	a	a	a	a	a	a	a	a	a	b	b	b	b	b	b	b	b	b	b	b	b	b
	DH055	b	b	a	a	a	a	a	a	a	a	a	a	a	a	a	b	b	b	b	b	b	b	b	b	b	b	b	b	b	a	a	a	a	a	a	a	a	a	a	a	a	a	a	a	a	a	a	a
	DH057	a	a	a	a	a	a	a	a	a	a	a	a	a	a	a	a	a	a	a	a	a	a	a	a	a	a	a	a	a	b	b	b	b	b	b	b	b	b	b	b	b	b	b	b	b	b	b	b
	DH059	a	a	a	a	a	a	a	a	a	a	a	b	b	b	b	b	b	b	b	b	b	b	b	b	b	b	b	b	b	b	b	b	b	b	b	b	b	b	b	b	b	b	b	b	b	b	b	b
	DH060	b	b	b	b	b	b	b	b	b	b	b	b	b	b	b	b	b	b	b	a	a	a	a	a	a	a	a	a	a	a	a	a	a	a	a	a	a	b	b	b	b	b	b	b	b	b	b	b
	DH061	a	a	a	a	a	a	a	a	a	a	a	a	a	a	a	a	a	a	a	a	a	a	a	a	a	a	a	a	a	b	b	b	b	b	b	a	a	a	a	a	a	a	a	a	a	a	a	a
	DH062	a	a	a	a	a	a	a	a	a	a	a	a	a	a	a	b	b	b	b	b	b	b	b	b	b	b	b	b	b	b	b	b	b	b	b	b	b	b	b	b	b	b	b	b	b	b	b	b
	DH063	a	a	a	a	a	a	a	a	a	a	a	a	a	a	a	a	a	a	a	a	-	a	a	a	a	a	a	a	a	b	b	b	b	b	b	a	a	a	a	a	a	a	a	a	a	a	a	a
	DH064	a	a	a	a	a	a	a	a	a	a	a	a	a	a	a	a	a	a	a	a	a	a	a	a	a	a	a	a	a	a	a	a	a	a	a	a	a	a	b	b	b	b	b	b	b	b	a	a
	DH065	b	b	a	a	a	a	a	a	a	a	a	a	a	a	a	a	a	a	a	a	a	a	a	a	a	a	a	a	a	b	b	b	b	b	b	b	b	b	b	b	a	a	a	a	a	a	a	a
	DH066	b	b	b	a	a	a	a	a	a	a	a	a	a	a	a	a	a	a	a	a	a	a	a	a	a	a	a	a	a	b	b	b	b	b	b	b	a	a	a	a	a	a	a	a	b	b	b	b
	DH068	b	b	b	b	b	b	b	b	b	b	a	a	a	a	a	a	a	a	a	a	a	b	b	b	b	b	b	b	b	b	b	b	b	b	b	b	b	b	b	b	b	b	b	b	b	b	b	b
	DH069	a	a	a	a	a	a	a	a	a	a	a	a	a	a	a	b	b	b	b	b	b	a	a	a	a	a	a	a	a	b	b	b	b	b	b	b	b	b	b	b	b	b	b	b	b	b	b	b
	DH070	b	b	b	b	b	a	a	a	a	a	a	a	a	a	a	a	a	a	a	a	a	b	b	b	b	b	b	b	b	b	b	b	b	b	b	b	b	b	b	b	b	b	b	b	b	b	b	b
	DH071	a	a	a	a	a	a	a	a	a	a	a	a	a	a	a	b	b	b	b	b	b	b	b	b	b	b	b	b	b	b	b	b	b	b	b	a	a	a	a	a	b	b	b	b	b	b	b	b
	DH073	a	a	b	b	b	b	b	b	b	b	b	b	b	b	b	a	a	a	a	a	a	a	a	a	a	a	a	a	a	b	b	b	b	b	b	b	a	a	a	a	a	a	a	a	a	a	a	a
	DH074	b	b	b	b	a	a	a	a	a	a	a	a	a	a	a	a	a	a	a	b	b	b	b	b	b	b	b	b	b	b	b	b	b	b	b	b	b	b	b	b	a	a	a	a	a	a	a	a
	DH076	a	a	a	a	a	a	a	a	a	a	a	b	b	b	b	b	b	b	b	b	b	b	b	b	b	b	b	a	a	a	a	a	a	a	a	a	a	a	a	a	a	a	a	a	a	a	a	a
	DH077	b	b	b	b	a	a	a	a	a	a	a	a	a	a	a	a	a	a	a	a	a	a	a	a	a	a	a	a	a	a	a	a	a	a	a	a	a	a	a	a	a	a	a	a	a	a	a	a
	DH078	b	b	a	a	a	a	a	a	a	a	a	a	a	a	a	a	a	a	a	a	a	b	b	b	b	b	b	b	b	b	b	b	b	b	b	b	a	a	a	a	a	a	b	b	b	b	b	b
	DH079	b	b	a	a	a	a	a	a	a	a	a	a	a	a	a	a	a	a	a	b	b	b	b	b	b	b	b	b	b	a	a	a	a	a	a	a	a	a	a	a	a	a	b	b	b	b	b	b
	DH080	a	a	a	a	a	a	a	a	a	a	a	a	a	a	a	b	b	b	b	b	b	b	b	b	b	b	b	b	b	b	b	b	b	b	b	b	b	b	b	b	b	b	b	b	b	b	b	b
	DH081	b	b	a	a	a	a	a	a	a	a	a	a	a	a	a	a	a	a	a	-	a	a	a	a	a	a	a	a	a	b	b	b	b	b	b	b	a	a	-	a	a	a	a	a	a	a	a	a
	DH082	b	b	b	b	b	b	b	b	b	b	b	b	b	b	b	b	b	a	a	a	a	a	a	a	a	a	a	a	a	b	b	b	b	a	a	a	a	a	a	a	a	a	a	a	a	a	a	a
	DH083	b	b	b	b	a	a	a	a	a	a	a	a	a	a	a	a	a	a	a	a	a	a	a	a	a	a	a	a	a	a	a	a	a	a	a	a	a	a	a	a	a	a	a	a	a	a	a	a
	DH084	a	b	b	b	b	b	b	b	b	b	b	b	b	b	b	b	b	b	b	b	b	a	a	a	a	a	a	a	a	b	b	b	b	b	a	a	a	a	a	a	a	a	a	a	a	a	a	a
	DH085	a	a	a	a	a	a	a	a	a	a	a	a	a	a	a	a	a	a	a	a	a	b	b	b	b	b	b	b	b	b	b	b	b	b	b	b	b	b	b	b	b	b	b	b	b	b	b	b
	DH086	a	a	a	a	a	a	a	a	a	a	a	a	a	a	a	a	a	a	a	a	a	a	a	a	a	a	b	b	b	b	b	b	b	b	b	b	b	b	b	b	b	b	b	b	b	b	b	b
	DH087	a	a	a	a	a	a	a	a	a	a	a	a	a	a	a	a	a	a	a	a	a	b	b	b	b	b	b	b	b	b	b	b	b	b	b	b	b	b	b	b	b	b	b	b	b	b	b	b
	DH088	a	a	a	a	a	a	a	a	a	a	a	a	a	a	a	a	a	a	a	a	a	b	b	b	b	b	b	b	b	a	a	a	a	a	a	a	a	a	a	a	a	a	a	a	a	a	a	a
	DH089	a	a	a	a	a	a	a	a	a	a	a	a	a	a	a	a	a	a	a	a	a	a	a	a	a	a	a	a	a	b	b	b	b	b	b	b	b	b	b	b	b	b	b	b	b	b	b	b
	DH090	b	b	b	b	a	a	a	a	a	a	a	a	a	a	a	a	a	a	a	a	a	a	a	a	a	a	a	a	a	a	a	a	a	a	a	a	a	b	b	b	b	b	b	b	a	a	a	a
	DH091	b	b	b	b	b	b	b	b	b	b	b	b	b	b	b	b	b	b	b	b	b	a	a	a	a	a	a	a	a	a	a	a	a	a	a	a	a	a	a	a	a	a	a	a	a	a	a	a
	DH092	a	b	b	b	a	a	a	a	a	a	a	a	a	a	a	a	a	a	a	a	a	a	a	a	a	a	a	a	a	b	b	b	b	b	b	b	b	b	b	b	b	b	b	b	b	b	b	b
	DH093	a	a	a	a	a	a	a	a	a	a	a	a	a	a	a	a	a	a	a	a	a	a	a	a	a	a	a	a	a	b	b	b	b	b	b	b	b	b	b	b	a	a	a	a	a	a	a	a
	DH094	a	a	a	a	a	a	a	a	a	a	a	b	b	a	a	a	a	a	a	a	a	a	a	a	a	a	a	a	a	a	a	a	a	a	a	a	a	a	a	b	b	b	b	b	b	b	b	b
	DH095	a	a	a	a	a	a	a	a	a	a	a	a	a	a	a	b	b	b	b	b	b	b	b	b	b	b	b	b	b	a	a	a	a	a	a	a	a	a	a	a	a	b	b	b	b	b	b	b
	DH096	b	b	b	b	a	a	a	a	a	a	a	a	a	a	a	a	a	a	a	a	a	a	a	a	a	a	a	a	a	b	b	b	b	b	b	b	b	a	a	a	a	a	a	a	b	b	b	b
	DH097	a	a	a	a	a	a	a	a	a	a	a	a	a	a	b	b	b	b	b	b	b	a	a	a	a	a	a	a	a	b	b	b	b	b	b	b	b	b	b	b	b	b	b	b	b	b	b	b
	DH098	a	a	a	a	a	a	a	a	a	a	a	a	a	a	a	a	a	a	a	a	a	b	b	b	b	b	b	b	b	a	a	a	a	a	a	a	a	b	b	b	b	b	b	b	b	b	b	b
	DH099	a	a	a	a	a	a	a	a	a	a	a	a	a	a	a	b	b	b	b	b	b	b	b	b	b	b	b	b	b	b	b	b	b	b	b	b	b	b	b	b	b	b	b	b	b	b	b	b
	DH100	a	a	a	a	a	a	a	a	a	a	a	a	a	a	a	b	b	b	b	b	b	b	a	a	a	a	a	a	a	a	a	a	a	a	a	a	a	a	a	a	a	a	a	a	-	a	a	a
	DH101	a	a	a	a	a	a	a	a	a	a	a	a	a	a	a	a	a	a	a	a	a	a	a	a	a	a	a	a	a	b	b	b	b	b	b	b	a	a	a	a	a	a	a	a	a	b	b	b
	DH102	a	a	a	a	a	b	b	b	b	b	b	b	b	b	b	b	b	b	b	b	b	b	b	b	b	b	b	b	b	b	b	b	b	b	b	b	b	b	b	b	b	b	b	b	b	b	b	b
	DH117	a	a	a	a	a	a	a	a	a	a	a	a	a	a	a	a	a	a	a	a	a	b	b	b	b	b	b	b	b	a	a	a	-	-	-	a	-	a	a	a	a	a	a	b	b	b	b	b
	DH118	a	a	a	a	a	a	a	a	a	a	a	b	b	b	b	b	b	b	b	b	-	b	b	b	b	b	b	b	b	b	b	b	b	b	b	b	b	b	b	a	a	a	a	a	a	a	a	a
	DH119	b	b	b	-	b	b	b	b	b	b	b	b	b	b	b	b	b	b	b	b	b	b	b	b	b	b	b	b	b	b	b	b	b	b	b	b	b	b	b	b	b	b	b	b	b	b	b	b
	DH120	a	a	a	a	a	a	a	a	a	a	a	a	a	a	a	a	a	a	a	b	b	b	b	b	b	b	b	b	b	a	a	a	a	a	a	a	b	b	b	b	b	b	b	b	b	b	b	b
	DH121	b	b	b	b	b	b	b	b	b	b	b	b	b	b	b	b	b	b	b	b	b	a	a	a	a	a	a	a	a	a	a	a	a	a	b	b	b	b	b	b	b	b	b	b	b	b	b	b
	DH123	a	a	a	a	a	a	a	a	a	a	a	a	a	a	a	a	a	a	a	a	a	a	a	a	a	a	a	a	a	a	a	a	a	a	a	a	a	a	a	a	a	a	a	a	a	b	b	b
	DH124	a	a	a	a	a	a	a	a	a	b	b	b	b	b	b	b	b	b	b	b	b	b	b	b	b	b	b	b	b	a	a	a	b	b	b	b	b	b	b	b	b	b	b	b	b	b	a	a
	DH125	b	b	a	a	a	a	a	a	a	a	a	a	a	a	a	a	a	a	a	a	a	a	a	a	a	a	b	b	b	b	b	b	b	b	b	b	a	a	a	a	a	a	a	a	a	a	a	a
	DH126	b	b	a	a	a	a	a	a	a	a	a	a	a	a	a	a	a	a	a	a	a	a	a	a	a	a	a	a	a	a	a	a	a	a	a	a	a	a	a	a	a	a	a	a	a	a	a	a
	DH127	a	a	a	a	a	a	a	a	a	a	a	a	a	a	a	a	a	a	a	b	b	b	b	b	b	b	b	b	b	b	b	b	b	b	b	b	b	b	a	a	a	a	a	a	a	a	a	a
	DH128	b	b	a	a	a	a	a	a	a	a	a	a	a	a	a	a	a	b	b	b	b	b	b	b	b	b	b	b	b	b	b	b	b	b	b	b	b	b	b	b	b	b	b	b	b	b	a	a
	DH129	a	a	a	a	a	a	a	a	a	a	a	a	a	a	a	a	a	a	a	a	a	a	a	a	a	-	a	a	a	a	b	b	b	b	b	b	b	b	b	b	b	b	b	b	b	b	b	b
	DH130	b	b	a	a	a	a	a	a	a	a	a	a	a	a	a	a	a	a	a	a	a	b	b	b	b	b	b	b	b	b	b	b	b	b	b	b	b	b	b	b	a	a	a	a	a	a	a	a
	DH131	a	a	a	a	a	a	a	a	a	a	a	a	a	a	b	b	b	b	b	b	b	a	a	a	a	a	a	a	a	b	b	b	b	b	b	b	b	b	b	b	b	b	b	b	b	b	b	b
	DH132	a	a	a	a	a	a	a	a	a	a	a	a	a	a	a	a	a	b	b	b	b	b	b	b	b	b	b	b	b	b	b	b	b	b	b	b	b	b	b	b	b	b	b	b	b	b	b	b
	DH133	b	b	a	a	a	a	a	a	a	a	b	b	b	b	b	b	b	b	b	b	b	a	a	a	a	a	a	a	a	b	b	b	b	b	b	b	b	b	b	b	b	b	b	b	b	b	b	b
	DH134	b	b	b	b	b	a	a	a	a	a	a	a	a	a	a	b	b	b	b	b	b	b	b	b	b	b	b	b	b	b	b	b	b	b	b	b	b	b	b	b	b	b	b	b	b	a	a	a
	DH135	b	b	b	b	a	a	a	a	a	a	a	a	a	a	a	a	a	a	a	a	a	a	a	a	a	a	a	a	a	b	b	b	b	b	b	b	b	b	b	b	a	a	a	a	a	a	a	a
	DH136	b	b	b	b	b	b	b	b	b	a	a	a	a	a	a	a	a	a	a	a	a	a	a	a	a	a	a	a	a	a	a	a	a	a	a	a	b	b	b	b	b	b	b	b	b	b	b	b
	DH137	a	a	a	a	a	a	a	a	a	a	a	a	a	a	a	a	a	a	a	a	a	a	a	a	a	a	a	a	a	b	b	b	b	b	b	b	b	b	b	b	b	b	b	b	b	b	b	b
	DH138	b	b	b	b	b	b	b	b	b	b	b	b	b	b	b	b	b	b	b	b	b	b	b	b	b	b	b	b	b	a	a	a	a	a	a	a	a	a	a	a	a	a	a	a	a	a	a	a
	DH139	b	b	b	b	a	a	a	a	a	a	a	a	a	a	a	a	a	a	a	a	a	b	b	b	b	b	b	b	b	a	a	a	a	a	a	a	a	a	a	a	a	a	a	a	a	a	a	a
	DH140	a	a	a	a	a	a	a	a	a	a	a	b	b	b	b	b	b	b	b	b	b	a	a	a	a	a	a	a	a	a	a	a	a	b	b	b	b	b	b	b	b	b	b	b	b	b	b	b
	DH141	b	b	b	b	b	b	b	b	b	a	a	a	a	a	a	a	a	a	a	a	a	a	a	a	a	a	a	a	a	b	b	b	a	a	a	a	a	a	a	a	a	a	a	a	a	a	b	b
	DH143	b	b	a	a	a	a	a	a	a	a	a	a	a	a	a	b	b	b	b	b	b	b	b	b	b	b	b	b	b	b	b	b	b	b	b	b	b	b	b	b	b	b	b	b	b	b	b	b
	DH144	b	a	a	a	a	a	a	a	a	a	a	a	a	a	a	a	a	a	a	a	a	a	a	a	a	a	a	a	a	a	a	a	a	a	a	a	a	a	a	a	a	a	a	a	b	b	b	b
	DH145	b	b	a	a	a	a	a	a	a	a	a	a	a	b	b	a	a	a	a	a	a	b	b	b	b	b	b	b	b	b	b	b	b	b	b	-	b	b	b	b	b	b	b	b	b	b	b	b
	DH146	b	b	b	b	b	b	b	b	b	b	b	b	b	b	b	a	a	a	a	a	a	a	a	a	a	a	a	a	a	b	b	b	b	b	b	b	b	b	b	b	b	b	b	b	b	b	b	b
	DH147	b	b	b	b	b	b	b	b	b	b	b	b	b	b	b	b	b	b	b	a	a	a	a	a	a	a	a	a	a	b	b	b	b	b	b	b	b	b	b	b	b	b	b	b	b	b	b	b
	DH148	b	b	b	b	b	b	b	b	b	b	b	b	b	b	b	b	b	b	b	b	b	a	a	a	a	a	a	a	a	a	a	a	a	a	a	a	a	a	a	b	b	b	b	b	b	b	b	b
	DH149	a	a	b	b	b	b	b	b	b	b	b	b	b	b	b	a	a	a	a	a	a	a	a	a	a	a	a	a	a	b	b	b	b	b	b	b	b	b	b	b	b	b	b	b	b	b	b	b
	DH151	b	b	b	b	b	b	b	b	b	b	b	b	b	b	b	a	a	a	a	a	a	a	a	a	a	a	a	a	a	a	a	a	a	a	a	a	a	a	a	a	a	a	a	a	a	a	a	a
	DH152	b	b	a	a	a	a	a	a	a	a	a	a	a	a	a	a	a	a	a	a	a	a	a	a	a	a	a	a	a	a	a	a	a	a	a	a	a	a	a	a	a	b	b	b	b	b	b	b
	DH153	b	b	a	a	b	b	b	b	b	b	b	b	b	b	b	b	b	b	b	b	b	a	a	a	a	a	a	b	b	b	b	a	a	a	a	a	a	a	a	a	a	a	a	a	a	a	a	a
	DH154	b	b	b	b	b	b	a	a	a	a	a	a	a	a	a	a	a	a	a	a	a	b	b	b	b	b	b	b	b	a	a	a	a	a	a	a	a	a	a	a	b	b	b	b	b	b	b	b
	DH155	a	a	a	a	a	a	a	a	a	b	b	b	b	b	b	b	b	b	b	b	b	b	b	b	b	b	b	b	b	a	a	a	a	b	b	b	b	b	b	b	b	b	b	b	b	b	b	b
	DH156	b	b	a	a	a	a	a	a	a	a	a	a	a	b	b	b	b	b	b	b	b	b	b	b	b	b	b	b	b	a	a	a	a	a	a	a	a	a	a	b	b	b	b	b	b	b	b	b
	DH157	b	b	b	a	a	a	a	a	a	a	a	a	a	a	a	b	b	b	b	b	b	b	b	b	b	b	b	b	b	a	a	a	a	b	b	b	b	b	b	b	a	a	a	a	a	a	a	a
	DH159	a	a	a	a	a	a	a	a	a	a	a	a	b	b	b	b	b	b	b	b	b	a	a	a	a	a	a	a	a	b	b	b	a	a	a	a	a	a	a	a	a	b	b	b	b	b	b	b
	DH160	a	a	a	a	a	b	b	b	b	b	b	b	b	b	b	b	b	b	b	b	a	a	a	a	a	a	a	a	a	b	b	b	b	b	b	b	b	b	b	b	b	b	b	b	b	b	a	a
	DH161	a	a	a	a	a	a	a	a	a	a	a	a	a	a	a	a	a	b	b	b	b	b	b	b	b	b	b	a	a	a	a	a	a	a	a	a	a	a	a	a	a	a	a	a	a	a	a	a
	DH162	b	b	b	b	b	b	b	b	b	b	b	b	b	b	b	b	b	b	b	b	b	a	a	a	a	a	a	a	a	b	b	b	b	b	b	b	b	a	a	a	a	a	a	a	a	a	a	a
	DH163	a	a	a	a	a	a	a	a	a	a	a	a	a	b	b	b	b	b	b	b	b	b	b	b	b	b	b	b	b	a	a	a	a	a	a	a	a	a	b	b	b	b	b	b	b	b	b	b
	DH164	a	a	a	a	a	a	a	a	a	a	a	a	a	a	a	a	a	a	a	a	a	a	a	a	a	a	a	a	a	b	b	b	b	b	b	b	b	b	b	b	a	a	a	a	a	a	a	a
	DH165	b	b	b	b	b	b	b	b	b	b	b	b	b	b	b	b	b	b	b	b	b	a	a	a	a	a	a	a	a	a	a	a	a	a	a	b	b	b	b	b	b	b	b	a	a	a	a	a
	DH166	a	a	a	a	a	a	a	a	a	a	a	a	a	a	a	a	a	a	a	a	-	b	b	b	b	b	b	b	b	b	b	b	b	b	b	b	b	b	b	a	a	a	a	a	a	a	a	a
	DH167	a	a	a	a	a	a	a	a	a	b	b	b	b	b	b	b	b	b	b	b	b	b	b	b	b	b	b	b	b	b	b	b	b	b	b	b	b	b	b	b	b	b	b	b	b	b	b	b
	DH168	b	b	b	b	b	b	b	b	b	b	a	a	a	a	a	a	a	a	a	a	a	a	a	a	a	a	a	a	a	a	a	a	a	a	a	a	a	a	a	a	a	a	a	a	a	b	b	b
	DH169	a	a	a	a	a	a	a	a	a	a	a	a	a	a	a	a	a	a	a	a	a	a	a	a	a	a	a	a	a	a	a	a	a	a	a	a	a	a	a	a	a	a	a	a	a	a	a	a
	DH170	b	b	a	a	a	a	a	a	a	a	a	a	a	a	a	a	a	a	a	a	a	b	b	b	b	b	b	b	b	a	a	a	a	a	a	a	a	a	a	a	a	a	a	a	a	a	a	a
	DH171	a	a	a	a	a	a	a	a	a	a	a	a	a	a	a	a	a	a	a	a	a	b	b	b	b	b	b	b	b	b	b	b	b	b	b	b	b	b	b	b	b	b	b	b	b	b	b	b
	DH172	b	b	b	b	b	b	b	b	b	b	a	a	a	a	a	a	a	a	a	a	a	a	a	a	a	a	a	a	a	a	a	a	a	a	a	a	a	b	b	b	b	b	b	b	b	b	b	b
	DH173	b	b	a	a	a	a	a	a	a	a	a	a	a	a	a	a	a	a	a	a	a	a	a	a	a	a	a	a	a	b	b	b	b	b	b	b	b	b	b	b	b	b	b	b	b	b	b	b
	DH174	b	b	a	a	a	a	a	a	a	a	a	a	a	a	a	a	a	a	a	a	a	a	a	a	a	a	a	a	a	b	b	b	b	b	b	b	b	b	b	b	b	b	b	b	b	b	b	b
	DH175	b	b	a	a	a	a	a	a	a	a	a	a	a	a	a	a	a	a	a	b	b	b	b	b	b	b	b	b	b	b	b	b	b	b	b	b	b	b	b	a	a	a	a	a	a	a	a	a
	DH176	b	b	b	b	b	a	a	a	a	a	a	a	a	a	a	a	a	a	a	a	a	a	a	a	a	a	a	a	a	a	a	a	a	a	a	a	b	b	b	b	b	b	b	b	b	b	b	a
	DH178	a	a	a	a	a	a	a	a	a	a	a	a	a	a	a	b	b	b	b	b	b	b	b	b	b	b	b	b	b	a	a	a	a	a	a	a	b	b	b	b	b	b	b	b	b	b	b	b
	DH179	a	a	a	a	a	a	a	a	a	a	a	a	a	a	a	a	a	a	a	a	a	a	a	a	a	a	a	a	a	b	b	b	b	a	a	a	a	a	a	a	a	a	a	a	a	a	a	a
	DH181	b	b	b	b	b	b	b	b	b	b	b	b	b	b	b	a	a	a	a	a	a	a	a	a	a	a	a	a	a	b	b	b	b	b	b	b	b	a	a	a	a	a	a	a	a	a	a	a
	DH182	a	a	a	a	a	b	b	b	a	a	a	a	a	a	a	a	a	a	a	a	a	a	b	b	b	b	b	b	b	a	a	a	a	a	a	a	a	a	a	a	a	a	a	a	a	b	b	b
	DH183	a	a	a	a	a	a	a	a	a	a	a	a	a	a	a	a	a	a	a	a	-	a	a	a	a	a	a	a	a	a	a	a	a	a	a	a	b	b	b	b	b	b	b	b	b	b	a	a
	DH184	b	a	a	a	a	a	a	a	a	a	a	b	b	a	a	a	a	a	a	a	a	b	b	b	b	b	b	b	b	b	b	b	b	b	b	b	b	b	b	b	b	b	a	a	a	a	a	a
	DH185	a	a	a	a	a	a	a	a	a	a	a	a	a	a	a	b	b	b	b	b	b	b	b	b	b	b	b	b	b	a	a	a	a	a	a	a	a	a	a	a	a	a	b	b	b	b	b	b
	DH186	a	a	a	a	a	a	a	a	a	b	b	b	b	b	b	b	b	b	b	b	b	a	a	a	a	a	a	a	a	b	b	b	b	b	b	b	b	b	b	b	b	b	b	b	b	a	a	a
	DH187	b	b	b	b	b	b	b	b	b	b	a	a	a	a	a	a	a	a	a	a	a	b	b	b	b	b	b	b	b	b	b	b	b	b	b	b	b	b	b	b	b	b	b	b	b	b	b	b
	DH188	a	a	a	a	a	a	a	a	a	a	a	a	a	a	a	a	a	a	a	a	a	b	b	b	b	b	b	b	b	b	b	b	b	b	b	b	a	a	-	a	a	a	a	a	a	a	a	a
	DH189	a	a	a	a	a	a	a	a	a	a	a	a	a	a	a	a	a	a	a	a	a	a	b	b	b	b	b	a	a	a	a	a	a	a	a	a	a	a	a	a	a	a	a	a	a	a	a	a
	DH190	b	b	b	b	a	a	a	a	a	a	a	a	a	a	a	b	b	b	b	b	b	b	b	b	b	b	a	a	a	b	b	b	b	b	b	b	b	a	a	a	a	a	a	a	a	a	a	a
	DH191	b	b	b	b	b	b	b	b	b	b	b	b	b	b	b	b	b	b	b	b	b	a	a	a	a	a	a	a	a	a	a	a	a	a	a	a	a	a	a	a	a	a	a	a	a	a	a	a
	DH192	a	a	a	a	a	a	a	a	a	a	a	a	a	a	a	a	a	a	a	a	a	a	a	a	a	a	b	b	b	a	a	a	a	a	a	a	a	a	a	a	a	a	a	a	a	a	a	a
	DH193	b	b	b	b	b	b	b	b	b	b	b	b	b	b	b	a	a	a	a	a	a	a	a	a	a	a	b	b	b	a	a	a	a	b	b	b	b	b	a	a	a	a	a	a	a	a	a	a
	DH194	a	a	a	a	a	a	a	a	a	a	a	a	a	a	a	a	a	a	a	a	a	a	a	a	a	a	a	a	a	b	b	b	b	b	b	b	b	b	b	a	a	a	a	a	a	a	a	a
	DH195	b	b	a	a	a	a	a	a	a	a	a	a	a	a	a	a	a	a	a	a	a	b	b	b	b	b	b	b	b	a	a	a	-	-	a	a	-	a	a	a	a	a	a	a	a	a	b	b
	DH196	a	a	a	a	a	a	a	a	a	a	a	a	a	a	b	b	b	b	b	b	b	b	b	b	b	b	b	b	b	a	a	a	a	a	a	a	a	a	a	a	a	a	a	b	b	b	b	b
	DH197	b	b	a	a	a	a	a	a	a	b	b	b	b	b	b	b	b	b	b	b	b	a	a	a	a	a	a	a	a	b	b	b	b	b	a	a	a	a	a	a	a	a	a	a	a	a	a	a
	DH198	a	a	a	a	a	a	a	a	a	a	a	a	a	a	a	a	a	a	a	b	b	b	b	b	b	b	b	b	b	b	b	b	b	b	b	b	b	b	b	b	b	b	b	b	b	b	b	b
	DH199	a	a	a	a	a	a	a	a	a	a	a	a	a	a	a	a	a	b	b	b	b	b	b	b	b	b	b	b	b	b	b	b	b	b	b	b	b	b	b	b	b	b	b	b	b	b	b	b
	DH200	a	a	a	a	a	a	a	a	a	a	a	a	a	a	a	a	a	a	a	a	a	a	a	a	a	a	a	a	a	b	b	b	b	b	b	b	b	b	b	b	b	b	b	b	b	b	b	b
	DH202	b	b	a	a	a	a	a	a	a	a	a	a	b	b	b	b	b	b	b	b	b	b	b	a	a	a	a	a	a	a	a	a	a	a	a	a	a	b	b	b	b	b	b	b	b	b	b	b
	DH203	a	a	a	a	a	a	a	a	a	a	a	a	a	a	a	a	a	b	b	b	b	b	b	b	b	b	b	b	b	b	b	b	b	-	a	a	a	a	a	a	a	a	a	a	b	b	b	b
	DH204	a	a	b	b	b	b	b	b	b	b	b	b	b	-	b	b	b	b	b	a	a	a	a	a	a	a	a	a	a	a	a	a	a	a	a	a	a	a	a	a	a	b	b	b	b	b	b	b
	DH205	a	a	a	a	a	a	a	a	a	a	a	a	a	a	a	a	a	a	a	a	a	b	b	b	b	b	b	b	b	b	b	b	b	b	b	b	b	b	b	b	b	b	b	b	b	b	b	b
	DH206	a	b	b	b	b	b	b	b	b	a	a	a	a	a	b	b	b	b	b	b	b	b	b	b	b	b	b	b	b	a	a	a	a	a	a	a	a	a	-	b	b	b	b	b	b	b	b	b
	DH208	a	a	a	a	a	a	a	a	a	a	a	a	a	a	a	a	a	a	a	a	a	a	a	a	a	a	a	a	a	b	b	b	b	b	b	b	b	b	b	b	b	b	b	b	a	a	a	a
	DH209	a	a	a	a	a	a	a	a	a	a	a	a	a	a	a	a	a	a	a	a	a	a	a	a	a	a	a	a	a	a	a	a	a	a	a	a	a	a	a	a	a	a	b	b	b	b	b	b
	DH210	a	a	a	a	a	a	a	a	a	a	a	a	a	a	a	a	b	b	b	b	b	b	b	b	b	b	b	b	b	a	a	a	a	a	a	a	a	a	a	a	a	a	a	a	b	b	b	b
		#NAME?
[truncated: 75 more columns]

## Sheet: Supplemental Table S3
	Supplemental Table S3: Genetic map of the T540 x Ge-0 DH population.
	Marker	Chromosome	Position (cM)
	M001	1	5.21161
	M002	1	8.01069
	M004	1	28.7868
	M006	1	34.7059
	M007	1	40.0755
	M009	1	42.6767
	M012	1	46.7167
	M013	1	48.5632
	M014	1	49.8678
	M015	1	53.2096
	M016	1	55.8003
	M018	1	60.4678
	M019	1	61.7875
	M021	1	84.3614
	M022	1	86.7676
	M023	1	99.9828
	M024	1	101.062
	M025	1	111.922
	M026	1	112.829
	M027	1	120.938
	M028	1	122.973
	M030	1	136.438
	M031	1	140.933
	M032	1	143.31
	M033	1	144.878
	M034	1	145.976
	M035	1	146.941
	M036	1	149.466
	M037	1	150.558
	M038	2	0.862345
	M039	2	1.4296
	M040	2	2.96329
	M042	2	3.82347
	M043	2	11.825
	M044	2	25.396
	M045	2	32.4695
	M046	2	35.7181
	M047	2	39.6591
	M048	2	47.1095
	M050	2	50.2159
	M051	2	61.4494
	M053	2	64.0735
	M055	2	67.3224
	M056	2	68.7467
	M057	2	77.4677
	M058	2	80.3676
	M059	2	88.2471
	M060	2	89.2644
	M061	2	91.9754
	M062	2	93.4711
	M063	3	2.90069
	M064	3	2.90255
	M065	3	5.86677
	M066	3	7.54861
	M068	3	11.1597
	M069	3	11.859
	M070	3	26.4997
	M072	3	32.5092
	M073	3	36.5397
	M074	3	39.2122
	M075	3	40.0014
	M077	3	40.2107
	M078	3	44.8548
	M079	3	48.7305
	M080	3	81.3568
	M081	3	82.3934
	M082	3	92.8992
	M083	3	94.8484
	M084	3	95.3313
	M085	3	106.097
	M086	3	107.588
	M087	3	110.677
	M088	3	116.25
	M089	3	117.217
	M090	4	5.27752
	M091	4	7.21289
	M092	4	12.2063
	M093	4	20.2019
	M094	4	30.4202
	M095	4	31.364
	M096	4	34.4497
	M099	4	38.3041
	M100	4	42.878
	M102	4	48.3852
	M103	4	51.878
	M104	4	53.296
	M105	4	57.8998
	M106	4	60.979
	M108	4	67.8829
	M109	4	71.8987
	M110	4	74.6802
	M111	4	86.2912
	M112	4	91.3396
	M114	4	92.085
	M115	4	92.4415
	M116	4	92.8017
	M117	5	2.3825
	M118	5	4.36175
	M120	5	4.73773
	M123	5	7.93265
	M124	5	8.44196
	M125	5	11.2237
	M126	5	26.5963
	M127	5	36.3953
	M128	5	39.215
	M130	5	39.6577
	M131	5	42.8147
	M132	5	46.7908
	M134	5	47.2418
	M135	5	48.6157
	M136	5	69.5052
	M137	5	70.9945
	M138	5	74.2684
	M140	5	80.5285
	M141	5	88.0608
	M142	5	95.5323
	M143	5	110.498
	M145	5	116.269
	M146	5	116.979
	M148	5	126.421
	M149	5	127.249
	M150	5	130.519
	M151	5	133.107

## Sheet: Supplemental Table S4
	Supplemental Table S4: Quantification of life-history traits in the T540 x Ge-0 F2 population. MSL, Main Stem Length; BFS, Branching From Stem; BFR, Branching From Rosette; FTv, Flowering Time after vernalisation; FTnv, Flowering Time without vernalisation. Traits are measured on a single plant. Flowering Time without vernalisations is measured in days after germination, while Flowering Time afte…
	Line ID	FTv (days)	FTnv (days)	MSL (cm)	BFS (#)	BFR (#)
	F2_001	14			9
	F2_002	16			10
	F2_003	15			8
	F2_004	14			11
	F2_005	14			9
	F2_006	15			11
	F2_007	16			10
	F2_008	15			12
	F2_009	15			11
	F2_010	16			10
	F2_011	15			13
	F2_012	15			8
	F2_013	15			9
	F2_014	18			9
	F2_015	18			9
	F2_016	16			10
	F2_017	15			13
	F2_018	14			9
	F2_019	14		54.50	12	0
	F2_020
	F2_021
	F2_022	17			11
	F2_023				9
	F2_024	17			9
	F2_025	16			11
	F2_026	14			10
	F2_027	14			10
	F2_028	17			11
	F2_029	17		47.50	11	0
	F2_030	18		47.00	9	0
	F2_031	16		56.50	9	0
	F2_032	18		42.00	10	0
	F2_033
	F2_034	14		52.00	10	0
	F2_035	15			9
	F2_036	15		55.00	9	7
	F2_037	16			12
	F2_038	16			9
	F2_039	14		49.00	10	0
	F2_040	14		66.00	10	0
	F2_041	17			8
	F2_042	15		55.50	10	0
	F2_043			42.00	11	0
	F2_044	14			9
	F2_045	13			9
	F2_046	18			8
	F2_047	15			13
	F2_048	15			10
	F2_049	15			10
	F2_050	16			11
	F2_051	15			11
	F2_052	15			9
	F2_053	13			9
	F2_054	15			11
	F2_055	17		43.00	10	6
	F2_056
	F2_057	16			9
	F2_058	15		53.50	9	2
	F2_059	14		47.00	10	3
	F2_060	14			9
	F2_061	16			9
	F2_062	15			9
	F2_063				10
	F2_064				11
	F2_065				11
	F2_066				10
	F2_067
	F2_068				11
	F2_069				12
	F2_070			32.50	11	0
	F2_071	19			10
	F2_072				9
	F2_073				10
	F2_074				11
	F2_075			57.50	8	0
	F2_076			40.50	7	0
	F2_077	17			7
	F2_078	13			9
	F2_079	15			8	3
	F2_080	15			11
	F2_081
	F2_082	17		50.00	8	1
	F2_083	14			8
	F2_084	14			11
	F2_085	14			9
	F2_086	14			10
	F2_087	15			8
	F2_088
	F2_089	16			9
	F2_090	16			8
	F2_091	15			10
	F2_092	15			11
	F2_093	17			8
	F2_094	14			12
	F2_095	15			7
	F2_096	16		57.50	9	0
	F2_097	15			13
	F2_098	14			10
	F2_099	16		57.00	9	2
	F2_100
	F2_101	14			10
	F2_102	15			11
	F2_103	16		52.00	13	0
	F2_104	15			10
	F2_105	15		27.00	10	5
	F2_106	16		45.50	7	1
	F2_107	14			11
	F2_108	14		55.00	11	0
	F2_109	18		41.50	10	0
	F2_110	15		49.50	11	0
	F2_111	14			9
	F2_112	17			9
	F2_113	15			11
	F2_114	16			10
	F2_115	14			11
	F2_116	17			10
	F2_117	18		44.50	11	0
	F2_118	15		38.50	10	0
	F2_119	17		39.00	10	0
	F2_120	17		42.50	11	1
	F2_121	15			10
	F2_122	18			8
	F2_123	14			7
	F2_124	16			9
	F2_125	15			10
	F2_126	14			10
	F2_127	15			10
	F2_128	15			8
	F2_129	15			10
	F2_130	14			10
	F2_131	15			9
	F2_132	16			8
	F2_133				9
	F2_134	18			12
	F2_135	13			11
	F2_136	15			10
	F2_137	16			11
	F2_138	14			10
	F2_139	15			6
	F2_140	15			9
	F2_141	16			10
	F2_142	20		50.50	7	0
	F2_143	14			9
	F2_144	15		39.50	9	0
	F2_145	14			9
	F2_146	16			10
	F2_147
	F2_148	16			11
	F2_149	16			8
	F2_150	18		33.00	8	1
	F2_151
	F2_152	14		37.50	12	0
	F2_153	14			9
	F2_154	15			11
	F2_155	14			11
	F2_156	14			11
	F2_157	16			11
	F2_158	15			9
	F2_159	15			9
	F2_160	15			10
	F2_161	15			8
	F2_162	15			9
	F2_163	14			12
	F2_164	13		48.00	11	1
	F2_165
	F2_166	14		42.00	11	2
	F2_167	15			11
	F2_168	15		58.50	10	0
	F2_169	17			11
	F2_170	15			8
	F2_171	18		46.00	10	0
	F2_172	18			12
	F2_173	15			8
	F2_174	19		48.00	10	0
	F2_175	15		45.50	12	1
	F2_176	15			9
	F2_177
	F2_178	16			11
	F2_179	15			12
	F2_180	15			13
	F2_181	15		50.50	13	4
	F2_182
	F2_183	15			11
	F2_184	14		47.50	10	1
	F2_185	15		50.00	9	0
	F2_186	15			13
	F2_187	18			9
	F2_188	15		51.50	11	0
	F2_189	16			10
	F2_190	14			10
	F2_191	14			10
	F2_192	15			10
	F2_193	15			10
	F2_194	14			8
	F2_195	15			10
	F2_196	15			10
	F2_197	15			10
	F2_198	14			11
	F2_199	18			12
	F2_200	17		42.00	11	1
	F2_201		72
	F2_202		74
	F2_203		67
	F2_204		74
	F2_205		72
	F2_206		74
	F2_207
	F2_208		94
	F2_209		69
	F2_210		124
	F2_211
	F2_212		75
	F2_213		74
	F2_214		69
	F2_215		83
	F2_216		89
	F2_217		128
	F2_218
	F2_219		74
	F2_220		92
	F2_221		85
	F2_222
	F2_223		67
	F2_224		130
	F2_225
	F2_226		130
	F2_227		74
	F2_228		74
	F2_229		74
	F2_230
	F2_231		72
	F2_232		107
	F2_233		90
	F2_234		85
	F2_235		97
	F2_236		92
	F2_237		89
	F2_238		111
	F2_239		83
	F2_240		97
	F2_241		114
	F2_242		78
	F2_243
	F2_244		104
	F2_245		72
	F2_246		113
	F2_247
	F2_248		67
	F2_249		94
	F2_250		87
	F2_251		90
	F2_252		60
	F2_253		72
	F2_254		83
	F2_255		83
	F2_256		67
	F2_257		90
	F2_258		82
	F2_259		74
	F2_260		83
	F2_261		67
	F2_262		87
	F2_263
	F2_264		74
	F2_265		87
	F2_266		81
	F2_267		83
	F2_268		83
	F2_269		100
	F2_270		120
	F2_271		85
	F2_272		90
	F2_273		99
	F2_274		92
	F2_275		118
	F2_276
	F2_277		123
	F2_278		74
	F2_279		125
	F2_280		110
	F2_281		104
	F2_282		97
	F2_283		83
	F2_284		97
	F2_285		83
	F2_286		92
	F2_287		85
	F2_288		74
	F2_289		123
	F2_290		83
	F2_291		107
	F2_292		114
	F2_293		85
	F2_294		74
	F2_295		111
	F2_296		99
	F2_297		85
	F2_298		107
	F2_299		107
	F2_300		74
	F2_301		90
	F2_302		111
	F2_303		104
	F2_304		82
	F2_305		74
	F2_306		124
	F2_307		92
	F2_308		122
	F2_309
	F2_310		90
	F2_311		90
	F2_312		72
	F2_313		82
	F2_314		69
	F2_315		91
	F2_316		69
	F2_317		70
	F2_318		107
	F2_319		74
	F2_320		96
	F2_321		69
	F2_322		82
	F2_323		81
	F2_324		87
	F2_325		74
	F2_326		61
	F2_327		83
	F2_328		110
	F2_329		69
	F2_330		83
	F2_331		83
	F2_332		64
	F2_333		74
	F2_334		120
	F2_335		110
	F2_336		103
	F2_337
	F2_338
	F2_339		62
	F2_340		74
	F2_341		96
	F2_342		90
	F2_343		97
	F2_344		92
	F2_345
	F2_346		89
	F2_347		83
	F2_348		83
	F2_349		85
	F2_350		74
	F2_351		74
	F2_352		67
	F2_353		74
	F2_354		74
	F2_355		74
	F2_356		118
	F2_357
	F2_358		77
	F2_359		80
	F2_360		78
	F2_361
	F2_362		75
	F2_363		75
	F2_364		94
	F2_365		74
	F2_366
	F2_367		97
	F2_368		64
	F2_369		85
	F2_370		85
	F2_371		85
	F2_372		74
	F2_373		74
	F2_374
	F2_375		111
	F2_376		74
	F2_377		83
	F2_378		90
	F2_379		115
	F2_380
	F2_381		81
	F2_382
	F2_383		74
	F2_384		89
	F2_385		111
	F2_386		83
	F2_387		128
	F2_388		74
	F2_389		67
	F2_390		79
	F2_391		79
	F2_392		94
	F2_393		74
	F2_394		80
	F2_395		89
	F2_396		86
	F2_397		97
	F2_398		67
	F2_399		90
	F2_400		110

## Sheet: Supplemental Table S5
	Supplemental Table S5: Genotype data of the T540 x Ge-0 F2 population and their parents. Genotyping was performed using a GoldenGate Assay from Illumina, using 384 SNP markers. Of those, 142 markers were polymorphic for the two parental lines. Of these 142, only 114 markers showed nonredundant recombination patterns. Nine additional KASP markers were included to a total of 123 markers.
		Marker
	Line ID	M001	M002	M004	M006	M007	M009	M012	M013	M014	M015	M016	M018	M019	M021	M022	M023	M024	M025	M026	M027	M028	M030	M031	M032	M033	M034	M035	M036	M037	M038	M039	M040	M042	M043	M044	M045	M046	M047	M048	M050	M051	M053	M055	M056	M057	M058	M059	M060
	T540	a	a	a	a	a	a	a	a	a	a	a	a	a	a	a	a	a	a	a	a	a	a	a	a	a	a	a	a	a	a	a	a	a	a	a	a	a	a	a	a	a	a	a	a	a	a	a	a
	Ge-0	b	b	b	b	b	b	b	b	b	b	b	b	b	b	b	b	b	b	b	b	b	b	b	b	b	b	b	b	b	b	b	b	b	b	b	b	b	b	b	b	b	b	b	b	b	b	b	b
	F2_003	a	a	a	a	a	a	a	a	a	a	a	a	a	a	a	-	a	a	a	a	a	a	a	a	-	a	a	a	a	-	a/b	a/b	a/b	a/b	a/b	a/b	a/b	a/b	b	b	b	b	b	b	-	b	a/b	a/b
	F2_012	b	b	a/b	a/b	a/b	a/b	a/b	a/b	a/b	a/b	a/b	a/b	a/b	a/b	a/b	-	a/b	a/b	a/b	a/b	a/b	b	b	b	-	b	b	b	b	-	a	a	a	a	a	a	a	a	a	a	a	a	a/b	a/b	-	a/b	a/b	a/b
	F2_013	a/b	a/b	a/b	a/b	a/b	a/b	a/b	a/b	a/b	a/b	a/b	a	a	a/b	a/b	a/b	a/b	a/b	a/b	a/b	a/b	b	b	b	b	b	b	b	b	a	a	a	a	a	a	a	a	a	a	a	a	a	a	a	a/b	a/b	a/b	a/b
	F2_014	a/b	a/b	a/b	a/b	a/b	a/b	a/b	a/b	a/b	a/b	a/b	a/b	a/b	a	a	-	a	a	a	a	a	a/b	a/b	a/b	-	a/b	a/b	a/b	a/b	-	a/b	a	a	a	a	a	a	a	a	a	a	a	a	a	-	a/b	a/b	a/b
	F2_016	a/b	a/b	a/b	a/b	a/b	a	a	a	a	a	a	a	a	a/b	a/b	a/b	a/b	b	b	b	b	b	a/b	a/b	a/b	a/b	a/b	a/b	a/b	a/b	a/b	a/b	a/b	a/b	a/b	a/b	a/b	a/b	a/b	a/b	a/b	a/b	a/b	a/b	a/b	a/b	a/b	a/b
	F2_023	b	b	a/b	a/b	a/b	a/b	a/b	a/b	a/b	a/b	a/b	a/b	a/b	a/b	a/b	a/b	a/b	a/b	a/b	a/b	a/b	b	b	b	b	b	b	b	b	a/b	a/b	a/b	a	a	a	a	a	a	a	a	a	a	a	a	a	a	a	a
	F2_024	a	a	a	a	a	a	a	a	a	a/b	a/b	a/b	a/b	b	b	b	b	b	b	b	b	b	b	b	b	b	b	b	b	b	b	b	b	b	b	a/b	a/b	a/b	a/b	a/b	a/b	a/b	a/b	a/b	a/b	a/b	a/b	a/b
	F2_025	b	b	a/b	a/b	a/b	a/b	a/b	a/b	a/b	a/b	a/b	a/b	a/b	a/b	a/b	a	a	a	a	a	a	a	a	a	a	a	a	a	a	a/b	a/b	a/b	a/b	a/b	a/b	a/b	a	a	a	a	a	a	a	a	a	a	a	a
	F2_026	a/b	a/b	a/b	a/b	a/b	a/b	a/b	a/b	a/b	a/b	a/b	a	a	a	a	a	a	a	a	a	a	a/b	a/b	a/b	a/b	a/b	a/b	a/b	a/b	a	a	a/b	a/b	a/b	a/b	a/b	a/b	a/b	b	b	b	b	b	b	b	b	b	b
	F2_027	b	b	a/b	a/b	a/b	a/b	a/b	a/b	a/b	a/b	a/b	a/b	a/b	a/b	a/b	a/b	a/b	a/b	a/b	a/b	a/b	a/b	a/b	a/b	a/b	a/b	a/b	a/b	a/b	b	b	b	b	b	b	a/b	a/b	a/b	a/b	a/b	a/b	a/b	a/b	a/b	a/b	a/b	a/b	a
	F2_028	a	a	a	a	a	a	a	a	a	a	a	a	a	a	a	a	a	a	a	a	a	a	a	a	a	a	a	a	a	b	b	b	b	b	b	b	b	b	b	b	b	b	b	b	b	b	b	b
	F2_041	b	a/b	a/b	a/b	a/b	a/b	a/b	a/b	a/b	a/b	a/b	a/b	a/b	a	a	a	a	a	a	a	a	a	a	a	a	a	a	a	a	b	b	b	b	b	b	b	b	a/b	a/b	-	a/b	a/b	a/b	a/b	a/b	-	a/b	a/b
	F2_046	b	b	b	b	b	b	b	b	b	b	b	b	b	b	b	a/b	a/b	a/b	a/b	a/b	a/b	a/b	a/b	a/b	a/b	a/b	a/b	a/b	a/b	b	b	b	a/b	a/b	a/b	a/b	a/b	a/b	-	a/b	a/b	a	a	a	a	a	a	a
	F2_049	a	a	a	a	a	a	a	a	a	a	a	a	a	a	a	a	a	a/b	a/b	a/b	a/b	a/b	a/b	a/b	a/b	a/b	a/b	a/b	a/b	b	b	b	b	b	b	b	b	b	-	a/b	a/b	a/b	a/b	a/b	a/b	a/b	a/b	a/b
	F2_050	a/b	a/b	a/b	a/b	a/b	a/b	a/b	a/b	a/b	a/b	a/b	a/b	a/b	a	a	a	a	a	a	a	a	a	a	a	a	a	a	a	a	a	a	a	a	a	a	a	a	a	a	a	a/b	a/b	a/b	a/b	a/b	a/b	a/b	a/b
	F2_051	a	a	a	a	a	a	a	a	a	a	a	a	a	a/b	a/b	a/b	a/b	a/b	a/b	b	b	b	b	b	b	b	b	b	b	a	a	a	a	a/b	a/b	a/b	a/b	a/b	-	a/b	a/b	a/b	a/b	a/b	a/b	a/b	a/b	a/b
	F2_052	a	a	a	a	a	a	a	a	a	a	a	a	a	a	a	a	a	a	a	a	a	a	a	a	a	a	a/b	a/b	a/b	a/b	a/b	a/b	a/b	b	b	b	b	b	b	b	a/b	a/b	a/b	a/b	a/b	a/b	a/b	a/b
	F2_053	b	b	b	b	b	b	a/b	a/b	a/b	a/b	a/b	a/b	a/b	a	a	a	a	a	a	a	a	-	a	a	a	a	a	a	a	b	b	b	b	b	b	b	b	b	b	b	a/b	a/b	a/b	a/b	a/b	a/b	a/b	a/b
	F2_056	a/b	a/b	a/b	a/b	a/b	a	a	a	a	a	a	a	a	a	a	a	a	a	a	a	a	a	a/b	a/b	a/b	a/b	a/b	a/b	a/b	a	a	a	a	a	a	a	a	a	a	a	a/b	a/b	a/b	a/b	a/b	a/b	a/b	a/b
	F2_057	a/b	a/b	a/b	a/b	a/b	a/b	a/b	a/b	a/b	a/b	a/b	a/b	a/b	a	a	a/b	a/b	a/b	a/b	a/b	a/b	a/b	a/b	a/b	a/b	a/b	a/b	a/b	a/b	b	b	a/b	a/b	a/b	a/b	a/b	a/b	a/b	a/b	a/b	a/b	a/b	a/b	a/b	b	b	b	b
	F2_060	b	b	a/b	a/b	b	b	b	b	b	b	b	b	b	b	b	b	b	b	a/b	a/b	a/b	a/b	a/b	a/b	a/b	-	a/b	b	b	a/b	a/b	a/b	a/b	a/b	a/b	a/b	a/b	a/b	a/b	a/b	a	a	a	a	a	a	a	a
	F2_063	a/b	a/b	a/b	a/b	a/b	a/b	a/b	a/b	a/b	a/b	a/b	a/b	a/b	a/b	a/b	a	a	a/b	a/b	a/b	a/b	a/b	a/b	a/b	a/b	a/b	a/b	a/b	a/b	b	b	b	b	b	b	-	a/b	a/b	a/b	a/b	a/b	a/b	a/b	a/b	a/b	a/b	a/b	a/b
	F2_064	b	b	a/b	a/b	a/b	a/b	a/b	a/b	a/b	a/b	a/b	a/b	a/b	a/b	a/b	b	b	b	b	b	b	a/b	a/b	a/b	a/b	a/b	a/b	a/b	a/b	a	a	a	a	a	a	a	a	a	a	a	a/b	a/b	a/b	a/b	a/b	a/b	a/b	a/b
	F2_065	a/b	a/b	a/b	a/b	a/b	a/b	a/b	a/b	a/b	a/b	a/b	a/b	a/b	a/b	a/b	a/b	a/b	a/b	a/b	a/b	a	a	a	a	a	a	a	a	a	a	a	a	a	a	a	a	a	a	a	a	a	a	a	a	a	a	a	a
	F2_066	a	a	a	a	a	a	a/b	a/b	a/b	a/b	a/b	a/b	a/b	a/b	a/b	b	b	b	b	a/b	a/b	a/b	a/b	a/b	a/b	a/b	a/b	a/b	a/b	a/b	a/b	a/b	a/b	a/b	a/b	a/b	a/b	a/b	a/b	a/b	a/b	a	a	a	a/b	a/b	a/b	a/b
	F2_072	a	a	a/b	a/b	a/b	a/b	a/b	a/b	a/b	a/b	a/b	a/b	a/b	a/b	a/b	a/b	a/b	a/b	a/b	a/b	a/b	a/b	a/b	a/b	a/b	a/b	a/b	a/b	a/b	b	b	b	b	b	b	b	b	b	a/b	a/b	a/b	a/b	a/b	a/b	a/b	a/b	a/b	a/b
	F2_073	b	b	b	b	b	b	b	b	b	b	b	a/b	a/b	a/b	a/b	a/b	a/b	a/b	a/b	a/b	a/b	a/b	a/b	a/b	a/b	a/b	a/b	a/b	a/b	a/b	a/b	a/b	a/b	a/b	a/b	a/b	a/b	a/b	a/b	a	a	a	a	a	a	a	a	a
	F2_077	a/b	a/b	a/b	a/b	a/b	a/b	a/b	a/b	a/b	a/b	a/b	a/b	a/b	a/b	a/b	a	a	a	a	a	a	a	a	a	a	a	a	a	a	b	b	b	b	a/b	a/b	a/b	a/b	a/b	a/b	a	a	a	a	a	a	a	a	a
	F2_078	a	a	a/b	a/b	a/b	a/b	a/b	a/b	a/b	a/b	a/b	a/b	a/b	-	a/b	a/b	a/b	a/b	a/b	a/b	a/b	a/b	a/b	a/b	a/b	a/b	a/b	a/b	a/b	a/b	a/b	a/b	a/b	a/b	a/b	a	a	a/b	a/b	a/b	a/b	a/b	a/b	a/b	a/b	a/b	a/b	a/b
	F2_080	a	a	a	a	a	a	a	a	a	a	a	a	a/b	a/b	a/b	a/b	a/b	a/b	a/b	a/b	a/b	a/b	a/b	a/b	a/b	a/b	a/b	a/b	a/b	a/b	a/b	a/b	a/b	a/b	a/b	a/b	a/b	a/b	-	a/b	a/b	a/b	a/b	a/b	a/b	a/b	a	a
	F2_083	a	a	a	a	a	a	a	a	a	a	a	a/b	a/b	a/b	a/b	a/b	a/b	a/b	a/b	a/b	a/b	a	a	a	a	a	a	a	a	a/b	a/b	a/b	a	a	a	a	a	a	a	a/b	a/b	a/b	a/b	a/b	a/b	a/b	a/b	a/b
	F2_084	b	b	b	b	b	b	b	a/b	a/b	a/b	a/b	a/b	a/b	a/b	a/b	a/b	a/b	a	a	a	a	a	a	a	a	a	a	a	a/b	b	b	b	b	b	b	b	b	b	b	b	b	b	b	b	b	b	b	b
	F2_085	a/b	a/b	a/b	a/b	a/b	a/b	a/b	a/b	a/b	a/b	a/b	a/b	a/b	a	a	a	a	a	a	a	a	a/b	a/b	a/b	a/b	a/b	a/b	a/b	-	a/b	a/b	a/b	a/b	a/b	a/b	b	a/b	a/b	a/b	-	a/b	a/b	a/b	a/b	a/b	-	a/b	a/b
	F2_086	a/b	a/b	b	b	b	b	b	b	b	a/b	a/b	a/b	a/b	a/b	a/b	a/b	a/b	a/b	a/b	a/b	a/b	b	b	b	b	b	b	b	b	a/b	a/b	a/b	a/b	a/b	a/b	a/b	a/b	a/b	a/b	b	a/b	a/b	a/b	a/b	a/b	a/b	a/b	a/b
	F2_087	b	b	b	b	a/b	a/b	a/b	a/b	a/b	a/b	a/b	a/b	a/b	a/b	a/b	a/b	a/b	a/b	a/b	a/b	-	b	b	b	b	b	b	b	b	b	b	b	b	a/b	a/b	a/b	a/b	a/b	a/b	-	a/b	a/b	a/b	a	a	a	a	a
	F2_091	a/b	a/b	a/b	a/b	a/b	a/b	a/b	a/b	a/b	a/b	b	b	b	b	b	b	b	b	b	b	a/b	a/b	a/b	a/b	a/b	a/b	a/b	a/b	a/b	a/b	a/b	a/b	a/b	a/b	a/b	a/b	a/b	a/b	b	b	b	b	b	b	b	b	b	b
	F2_092	a/b	a/b	b	b	a/b	a/b	a/b	a/b	a/b	a/b	a/b	a/b	a/b	a/b	a/b	b	b	b	b	a/b	a/b	a	a	a	a	a	a	a	a	a/b	a/b	a/b	a/b	a/b	a/b	a/b	a	a	a	a	a	a	a	a	a	a	a	a
	F2_097	b	b	b	a/b	a/b	a/b	a	a	a	a	a	a	a	a	a	a	a	a	a	a	a	a/b	a/b	a/b	a/b	a/b	a/b	a/b	a/b	a/b	a/b	a/b	b	b	b	b	b	b	b	b	b	b	b	b	b	b	b	b
	F2_098	a/b	a/b	a/b	a/b	a	a	a	a	a/b	a/b	a/b	a/b	a/b	a/b	a/b	a/b	a/b	b	b	b	b	a/b	a/b	a/b	a/b	a/b	a/b	a/b	a/b	a/b	a/b	a/b	a/b	a/b	a/b	a/b	a/b	a/b	a	a	a	a	a/b	a/b	a/b	a/b	a/b	a/b
	F2_111	a/b	a/b	a/b	a/b	a/b	a/b	a/b	a/b	a/b	a/b	a/b	a/b	a/b	a/b	a/b	a/b	a/b	a/b	a/b	a/b	a/b	b	b	b	b	b	b	b	b	b	b	b	b	a/b	a/b	a/b	a/b	a/b	a/b	a/b	a/b	a/b	a/b	a/b	a/b	a/b	a/b	a/b
	F2_112	a/b	a/b	a/b	a/b	a/b	a/b	a/b	a/b	a/b	a	a	a	a	a	a	a	a	a	a	a	a	a	a	a	a	a	a	a	a	a/b	a/b	a/b	a/b	a/b	a/b	a/b	a/b	a/b	a/b	a/b	a/b	a/b	a/b	a/b	a/b	a/b	b	b
	F2_113	a/b	a/b	a/b	a/b	a/b	a/b	a/b	a/b	a/b	a/b	a/b	a/b	a/b	a	a	a/b	a/b	a/b	a/b	b	b	b	b	b	b	b	b	b	b	b	b	b	b	b	b	b	b	b	b	b	b	a/b	a/b	a/b	a/b	a/b	a/b	a/b
	F2_114	a/b	a/b	a	a	a	a	a	a	a	a	a	a	a	a	a	a/b	a/b	a/b	a/b	a	a	a	a	a	a	a	a	a	a	a	a	a	a/b	a/b	a/b	a/b	a/b	a/b	a/b	a/b	a/b	a/b	a/b	a/b	a/b	a/b	a/b	a/b
	F2_115	b	b	b	b	b	b	b	b	b	b	b	b	a/b	a/b	a/b	a/b	a/b	a/b	a/b	a/b	a/b	a/b	a/b	a/b	a/b	a/b	a/b	b	b	a/b	a/b	a	a	a	a	a	a	a	a	a	a	a	a	a	a	a	a	a
	F2_122	a/b	a/b	b	b	b	b	b	b	b	a/b	a/b	a/b	a/b	a	a	a	a	a	a	a	a	a/b	a/b	a/b	a/b	a/b	a/b	a/b	a/b	a/b	a/b	a/b	a/b	a/b	a/b	a/b	a/b	a/b	a/b	a/b	a/b	a/b	a/b	a/b	a/b	a/b	a/b	a/b
	F2_123	a	a	a	a/b	a/b	a/b	a/b	a/b	a/b	a/b	a/b	a/b	a/b	b	b	a/b	a/b	a/b	a/b	a/b	a/b	b	b	b	b	b	b	b	b	b	b	b	b	b	b	b	b	a/b	a/b	a/b	a/b	a/b	a/b	a/b	a/b	a/b	a/b	a/b
	F2_124	a/b	a/b	a/b	b	b	b	b	b	b	b	b	b	b	b	b	b	b	b	b	b	b	a/b	a/b	a/b	a/b	a/b	a/b	a/b	-	b	b	b	b	b	b	b	b	a/b	a/b	b	b	b	b	b	b	b	b	b
	F2_125	b	b	a/b	a/b	a/b	a/b	a/b	a/b	a/b	a/b	a/b	a/b	a/b	a	a	a	a	a	a	a	a	a	a	a	a	a	a	a	a	a	a	a	a/b	a/b	a/b	a/b	a/b	a/b	a/b	a/b	a/b	a/b	a/b	a/b	a/b	a/b	a/b	a/b
	F2_126	a	a	a	a	a	a	a	a	a	a	a/b	a/b	a/b	a/b	a/b	-	a/b	a/b	a/b	a	a	a	a	a	-	a	a	a	a	-	a	a	a	a	a	a	a	a	a/b	a/b	a/b	a/b	a/b	a/b	-	a/b	a/b	a/b
	F2_127	b	b	a/b	a/b	a/b	a/b	a/b	a/b	a/b	a/b	a/b	a/b	a/b	a	a	a	a	a/b	a/b	a/b	a/b	a/b	a/b	a/b	a/b	a/b	a/b	a/b	a/b	a/b	a/b	a/b	a/b	a/b	a/b	a/b	a/b	a/b	a/b	a/b	a	a	a	a	a	a	a	a
	F2_157	a/b	a/b	a/b	a/b	a	a	a	a	a	a	a	a	a	a	a	a	a	a	a	a	a	a	a	a/b	a/b	a/b	a/b	a/b	a/b	a	a	a	a	a	a	a	a	a	a	a	a	a	a	a	a	a	a	a
	F2_158	a	a	a/b	a/b	a/b	a/b	a/b	a/b	a/b	a/b	a/b	a/b	a/b	b	b	b	b	b	b	b	b	a/b	a/b	a/b	a/b	a/b	a/b	a/b	a/b	a/b	a/b	a/b	a/b	a/b	a/b	a/b	a/b	a/b	a/b	a/b	a/b	a/b	a/b	a/b	a/b	a/b	a	a
	F2_159	a	a	a/b	a/b	a/b	a/b	a/b	a/b	b	b	b	b	b	b	b	a/b	a/b	a/b	a/b	a/b	a/b	a/b	a/b	a/b	a/b	a/b	a/b	a/b	a/b	a/b	a/b	a/b	a/b	a/b	a/b	a/b	a/b	a	a	a	a	a	a	a	a	a	a/b	a/b
	F2_160	a/b	a/b	a	a	a	a	a	a	a	a	a	a	a	a	a	a	a	a	a	a	a	a	a	a	a	a	a	a	a	a	a	a	a	a	a	a	a/b	a/b	a/b	a/b	a/b	a/b	a/b	a/b	a/b	a/b	a/b	b
	F2_161	a/b	a/b	a/b	a/b	a/b	a/b	a/b	a/b	a/b	a/b	a/b	a/b	a/b	-	b	a/b	a/b	a/b	a/b	a	a	a	a	a	a	a	a	a	a	b	b	a/b	a/b	a/b	a/b	b	a/b	a/b	a/b	-	a/b	a/b	b	b	b	b	b	-
	F2_162	a	a	a	a	a	a	a	a	a	a	a	a	a	a	a	a	a	a/b	a/b	a/b	a/b	a/b	a/b	a/b	a/b	a/b	a/b	a/b	a/b	b	b	b	b	b	b	b	a/b	a/b	a/b	a/b	a	a	a	a	a	a	a	a
	F2_169	b	b	b	b	b	b	b	b	b	b	b	b	b	b	b	b	a/b	a/b	a/b	a/b	a/b	a/b	a/b	a/b	a/b	a/b	a/b	a/b	a/b	b	b	b	b	b	b	b	b	b	b	b	b	b	b	b	a/b	a/b	a/b	a/b
	F2_170	a/b	a/b	a/b	a/b	a/b	a/b	a/b	a/b	a/b	a/b	a/b	a/b	a/b	a/b	a/b	a/b	a/b	a/b	a/b	a/b	a/b	a/b	a/b	a/b	a/b	a/b	a/b	a/b	a/b	a/b	a/b	a/b	a/b	a/b	a/b	a/b	a/b	a/b	a/b	a/b	b	b	b	b	b	b	b	b
	F2_172	a/b	a/b	a/b	a/b	a/b	a/b	a/b	a/b	a/b	a/b	a/b	a/b	a/b	a	a	a	a	a	a	a	a	a	a	a	a	a	a	a	a	b	b	b	b	b	b	b	a/b	a/b	a/b	a/b	a/b	a/b	a/b	a/b	a/b	a/b	a/b	a/b
	F2_173	b	b	b	b	b	b	b	b	b	b	b	b	b	a/b	a/b	a/b	a/b	a/b	a/b	a/b	a/b	a/b	a	a	a	a	a	a	a	b	b	b	b	b	b	b	a/b	a	a	a	a	a	a	a	a	a	a	a
	F2_186	a/b	a/b	a/b	a/b	a/b	a/b	a/b	a/b	a/b	a/b	a/b	a/b	a/b	a/b	a/b	a	a	a/b	a/b	a/b	a/b	a/b	a/b	a/b	a/b	a/b	a/b	a/b	a/b	a/b	a/b	a/b	b	b	b	b	b	b	b	b	b	b	b	b	b	b	b	b
	F2_187	a/b	a/b	b	b	b	b	b	b	b	a/b	a/b	a/b	a/b	a/b	a/b	a	a	a	a	a	a	a	a	a	a	a	a	a	a	a/b	a/b	a	a	a	a	a	a	a	a	a	a	a	a	a	a	a	a	a
	F2_190	a/b	a	a	a	a	a	a	a	a	a/b	a/b	a/b	a/b	a/b	a/b	a/b	a/b	a/b	a/b	a/b	a/b	a	a	a/b	a/b	a/b	a/b	a/b	a/b	a/b	a/b	a/b	a/b	a/b	a/b	a/b	a/b	a/b	a/b	a/b	a/b	a/b	a/b	a/b	a/b	a/b	a/b	a/b
	F2_192	a	a	a	a	a	a	a	a	a	a	a	a	a	a	a	a/b	a/b	b	b	b	b	a/b	a/b	a/b	a/b	a/b	a/b	a/b	a/b	b	b	a/b	a/b	a/b	a/b	a/b	a/b	a/b	a/b	a/b	b	b	b	b	b	b	b	b
	F2_193	a	a	a	a	a	a	a	a	a	a	a	a	a	a	a	a	a	a/b	a/b	a/b	a/b	a/b	a/b	a/b	a/b	a/b	a/b	a/b	a/b	a/b	a/b	a/b	a/b	a/b	a/b	a/b	a/b	a/b	a/b	a/b	a/b	a/b	a/b	a/b	a/b	a/b	a/b	a/b
	F2_194	a/b	a/b	a/b	a/b	a/b	a/b	a/b	a/b	a/b	a/b	a/b	a/b	b	-	b	b	b	b	b	b	-	b	b	b	b	b	b	b	b	a	a	a/b	a/b	a/b	a/b	-	a/b	b	b	b	a/b	a/b	a	a	a	a	-	a
	F2_195	a/b	a/b	a/b	a/b	a/b	a/b	a/b	a/b	a/b	a/b	a/b	a/b	a/b	a/b	a/b	a/b	a/b	a/b	a/b	a/b	a/b	b	b	b	b	b	b	b	b	a/b	a/b	a/b	a/b	a/b	a/b	a/b	a/b	a/b	a/b	a/b	a/b	a/b	a/b	a/b	a	a	a	a
	F2_196	a	a	a	a	a	a	a	a	a	a/b	a/b	a/b	a/b	a/b	a/b	a/b	a/b	a/b	a/b	a/b	a/b	a/b	a/b	a/b	a/b	a/b	a/b	a	a	a/b	a/b	a/b	a/b	a/b	a/b	a/b	a/b	a/b	a/b	a/b	a/b	a/b	a/b	a/b	a/b	a/b	a/b	a/b
	F2_197	a/b	a/b	a/b	a/b	a/b	a/b	a/b	a/b	a/b	a/b	a/b	a/b	a/b	a/b	a/b	a	a	a	a	a	a	a	a	a	a	a	a	a	a	a/b	a/b	a/b	a/b	a/b	a/b	a/b	a/b	a	a/b	a/b	a/b	a/b	a/b	a/b	a/b	a/b	a/b	a/b
	F2_198	b	b	b	b	b	b	a/b	a/b	a/b	a/b	a/b	a/b	a/b	a/b	a/b	a/b	a/b	a/b	a/b	a/b	a/b	a/b	a/b	a/b	b	b	b	b	b	a/b	a/b	a/b	a/b	a/b	a/b	a/b	a/b	a/b	a	a	a	a	a	a	a	a	a	a
	F2_199	a/b	a/b	a/b	a/b	a/b	a/b	a/b	a/b	a/b	a/b	a/b	a/b	a/b	a/b	a/b	a/b	a/b	a/b	a/b	a/b	a/b	a	a	a	a	a	a	a	a	a/b	a/b	a/b	a/b	a/b	a/b	a/b	a/b	a/b	a/b	a/b	b	b	b	b	b	b	b	b
[truncated: 75 more columns]

## Sheet: Supplemental Table S6
	Supplemental Table S6: Summary statistics of morphological traits measured in the mono- and diploid generation of a recombinant population. MSL, main stem length (cm); BFR, branching from rosette (nr.); BFS, branching from stem (nr.); SA, seed area (mm2); s.d., standard deviation; Cv, coefficient of variation.
	Trait	Population	Mean (n)	s.d.	Min	Max	Cv (%)
	MSL	Ge-0	46.6 (22)	5.4	35.5	55.5	11.5
		T540	44.8 (16)	4.8	36.5	53	10.8
		F1	52.9 (17)	3.9	45	62	7.4
		Monoploid	65.1 (168)	9.5	36	97	14.6
		Diploid (DH)	46.5 (169)	4.8	32	61	10.4
	BFR	Ge-0	0.7 (27)	1.3	0	4	177.9
		T540	1.7 (20)	1.9	0	6	116.8
		F1	0.7 (13)	1.4	0	4	199.0
		Monoploid	7.4 (165)	4.6	0	23	62.0
		Diploid (DH)	0.4 (169)	0.6	0	3	150.5
	BFS	Ge-0	10.3 (28)	1.4	7	13	13.5
		T540	9.1 (20)	1.3	7	11	14.7
		F1	11.2 (18)	0.7	10	12	6.5
		Monoploid	10.1 (165)	2.4	1	16	23.7
		Diploid (DH)	10.1 (171)	1.1	7	12	10.7
	SA	Monoploid	0.088 (157)	0.008	0.070	0.107	8.5
		Diploid (DH)	0.085 (164)	0.007	0.063	0.110	8.3

## Sheet: Supplemental Table S7
	Supplemental Table S7: Detection of pleiotropic QTLs in multi-trait composite interval mapping. Positions of detected QTLs are shown in cM with support intervals between brackets. -log10(P) indicates the significance of the QTL for the combined traits, while the P-value represents the specific p-value for each trait. Effect size is given as the normalized additive effect of the QTL, where positiv…
	Chromosome	Position (cM)	-LOG10(P)	Trait	Population	P-value	Effect size	s.e.	%EV
	I	136.4 (5.2-150.6)	8.5	FT_v	Diploid (DH)	<0.001	0.19	0.05	3.7
				MSL	Diploid (DH)	0.356	0.06	0.07	0.4
				MSL	Monoploid	0.023	0.13	0.06	1.7
				BFR	Diploid (DH)	0.009	0.19	0.07	3.5
				BFR	Monoploid	0.012	0.16	0.07	2.6
				BFS	Diploid (DH)	0.434	-0.05	0.07	0.3
				BFS	Monoploid	0.016	-0.17	0.07	2.8
				SA	Diploid (DH)	0.028	-0.16	0.07	2.6
				SA	Monoploid	0.030	-0.13	0.06	1.7
	II	80.4 (0.9-93.5)	6.3	FT_v	Diploid (DH)	<0.001	-0.20	0.05	3.9
				MSL	Diploid (DH)	0.011	-0.17	0.07	3.0
				MSL	Monoploid	0.148	-0.09	0.06	0.8
				BFR	Diploid (DH)	0.157	0.11	0.08	1.1
				BFR	Monoploid	0.541	-0.04	0.07	0.2
				BFS	Diploid (DH)	0.071	-0.12	0.07	1.5
				BFS	Monoploid	0.018	-0.17	0.07	2.9
				SA	Diploid (DH)	0.013	0.19	0.08	3.7
				SA	Monoploid	<0.001	0.26	0.06	6.5
	III	21.6 (2.9-117.2)	11.7	FT_v	Diploid (DH)	<0.001	0.19	0.05	3.7
				MSL	Diploid (DH)	0.540	0.04	0.07	0.2
				MSL	Monoploid	0.907	0.01	0.06	0.0
				BFR	Diploid (DH)	0.037	0.16	0.08	2.6
				BFR	Monoploid	0.258	0.08	0.07	0.6
				BFS	Diploid (DH)	0.091	0.12	0.07	1.4
				BFS	Monoploid	0.025	0.17	0.07	2.8
				SA	Diploid (DH)	0.017	-0.19	0.08	3.6
				SA	Monoploid	<0.001	-0.49	0.07	24.2
	III	92.9 (2.9-117.2)	6.1	FT_v	Diploid (DH)	0.036	0.10	0.05	1.1
				MSL	Diploid (DH)	0.338	-0.06	0.07	0.4
				MSL	Monoploid	0.002	-0.18	0.06	3.1
				BFR	Diploid (DH)	0.001	0.25	0.07	6.0
				BFR	Monoploid	0.009	0.17	0.07	2.9
				BFS	Diploid (DH)	0.348	-0.06	0.07	0.4
				BFS	Monoploid	0.003	0.20	0.07	4.0
				SA	Diploid (DH)	0.345	-0.07	0.07	0.5
				SA	Monoploid	<0.001	-0.26	0.06	6.6
	IV	51.9 (5.3-92.8)	8.5	FT_v	Diploid (DH)	<0.001	0.23	0.05	5.4
				MSL	Diploid (DH)	<0.001	-0.32	0.07	10.1
				MSL	Monoploid	<0.001	-0.29	0.06	8.2
				BFR	Diploid (DH)	0.203	0.10	0.08	1.0
				BFR	Monoploid	0.088	0.12	0.07	1.5
				BFS	Diploid (DH)	0.653	-0.03	0.07	0.1
				BFS	Monoploid	0.042	0.15	0.08	2.4
				SA	Diploid (DH)	0.014	-0.20	0.08	3.9
				SA	Monoploid	0.051	-0.13	0.07	1.6
	IV	88.8 (5.3-92.8)	3.7	FT_v	Diploid (DH)	0.003	0.17	0.06	3.0
				MSL	Diploid (DH)	<0.001	-0.34	0.08	11.7
				MSL	Monoploid	0.149	-0.10	0.07	1.0
				BFR	Diploid (DH)	0.796	0.02	0.09	0.0
				BFR	Monoploid	0.709	-0.03	0.08	0.1
				BFS	Diploid (DH)	0.931	-0.01	0.08	0.0
				BFS	Monoploid	0.536	0.05	0.08	0.3
				SA	Diploid (DH)	0.269	0.10	0.09	0.9
				SA	Monoploid	0.550	0.04	0.07	0.2
	V	4.7 (2.4-133.1)	15.7	FT_v	Diploid (DH)	0.190	-0.07	0.05	0.4
				MSL	Diploid (DH)	0.973	0.00	0.07	0.0
				MSL	Monoploid	<0.001	-0.50	0.06	25.4
				BFR	Diploid (DH)	0.009	0.20	0.08	3.9
				BFR	Monoploid	<0.001	0.37	0.07	13.7
				BFS	Diploid (DH)	0.136	0.10	0.07	1.0
				BFS	Monoploid	0.039	0.15	0.07	2.1
				SA	Diploid (DH)	0.445	-0.06	0.08	0.3
				SA	Monoploid	0.068	-0.11	0.06	1.3
	V	61.2 (2.4-133.1)	10.8	FT_v	Diploid (DH)	<0.001	-0.24	0.05	5.8
				MSL	Diploid (DH)	0.001	0.24	0.07	5.6
				MSL	Monoploid	0.016	0.15	0.06	2.3
				BFR	Diploid (DH)	0.859	0.01	0.08	0.0
				BFR	Monoploid	0.425	0.06	0.07	0.3
				BFS	Diploid (DH)	<0.001	-0.25	0.07	6.4
				BFS	Monoploid	0.561	0.04	0.08	0.2
				SA	Diploid (DH)	0.018	-0.19	0.08	3.6
				SA	Monoploid	<0.001	-0.24	0.07	5.9
	V	121.7 (66.6-133.1)	77.6	FT_v	Diploid (DH)	<0.001	0.64	0.05	40.4
				MSL	Diploid (DH)	0.671	-0.03	0.07	0.1
				MSL	Monoploid	<0.001	-0.24	0.06	5.9
				BFR	Diploid (DH)	0.474	-0.05	0.08	0.3
				BFR	Monoploid	<0.001	-0.38	0.07	14.3
				BFS	Diploid (DH)	<0.001	-0.45	0.07	20.2
				BFS	Monoploid	<0.001	-0.32	0.07	10.3
				SA	Diploid (DH)	0.715	-0.03	0.08	0.1
				SA	Monoploid	0.159	-0.09	0.06	0.8
